# Supplementary material for: Pathogenic ACVR1R206H activation by Activin A‐induced receptor clustering and autophosphorylation
Source: EMBO J. 2021 May 18;40(14):e106317. doi: 10.15252/embj.2020106317 (PMC8280795; doi:10.15252/embj.2020106317)
Supplement: Supplementary file 11 — Movie EV7 [file EMBJ-40-e106317-s014.zip]

Archive with 8 entries (5 files):
- EMBOJ-2020-106317R_MovieEV7/
- EMBOJ-2020-106317R_MovieEV7/EMBOJ-2020-106317R_MovieEV7.mp4
- __MACOSX/
- __MACOSX/EMBOJ-2020-106317R_MovieEV7/
- __MACOSX/EMBOJ-2020-106317R_MovieEV7/._EMBOJ-2020-106317R_MovieEV7.mp4
- EMBOJ-2020-106317R_MovieEV7/Legend to Movie EV7.docx
- __MACOSX/EMBOJ-2020-106317R_MovieEV7/._Legend to Movie EV7.docx
- __MACOSX/._EMBOJ-2020-106317R_MovieEV7
