# Supplementary material for: Pathogenic ACVR1R206H activation by Activin A‐induced receptor clustering and autophosphorylation
Source: EMBO J. 2021 May 18;40(14):e106317. doi: 10.15252/embj.2020106317 (PMC8280795; doi:10.15252/embj.2020106317)
Supplement: Supplementary file 12 — Source Data for Expanded View/Appendix [file EMBJ-40-e106317-s004.zip]

Archive with 24 entries (23 files):
- Source data for Expanded Figures and Appendix/
- __MACOSX/._Source data for Expanded Figures and Appendix
- Source data for Expanded Figures and Appendix/EMBOJ-2020-106317R_SourceDataForAppendixFigureS2.xlsx
- __MACOSX/Source data for Expanded Figures and Appendix/._EMBOJ-2020-106317R_SourceDataForAppendixFigureS2.xlsx
- Source data for Expanded Figures and Appendix/EMBOJ-2020-106317R_SourceDataWBForAppendixFigure S1.pdf
- __MACOSX/Source data for Expanded Figures and Appendix/._EMBOJ-2020-106317R_SourceDataWBForAppendixFigure S1.pdf
- Source data for Expanded Figures and Appendix/EMBOJ-2020-106317R_SourceDataWBForAppendixFigureS2.pdf
- __MACOSX/Source data for Expanded Figures and Appendix/._EMBOJ-2020-106317R_SourceDataWBForAppendixFigureS2.pdf
- Source data for Expanded Figures and Appendix/EMBOJ-2020-106317R_SourceDataForFigureEV2AΓÇôF.xlsx
- __MACOSX/Source data for Expanded Figures and Appendix/._EMBOJ-2020-106317R_SourceDataForFigureEV2AΓÇôF.xlsx
- Source data for Expanded Figures and Appendix/EMBOJ-2020-106317R_SourceDataWBForFigureEV4.pdf
- __MACOSX/Source data for Expanded Figures and Appendix/._EMBOJ-2020-106317R_SourceDataWBForFigureEV4.pdf
- Source data for Expanded Figures and Appendix/EMBOJ-2020-106317R_SourceDataWBForFigureEV1.pdf
- __MACOSX/Source data for Expanded Figures and Appendix/._EMBOJ-2020-106317R_SourceDataWBForFigureEV1.pdf
- Source data for Expanded Figures and Appendix/EMBOJ-2020-106317R_SourceDataWBForFigureEV2.pdf
- __MACOSX/Source data for Expanded Figures and Appendix/._EMBOJ-2020-106317R_SourceDataWBForFigureEV2.pdf
- Source data for Expanded Figures and Appendix/EMBOJ-2020-106317R_SourceDataForFigureEV3.xlsx
- __MACOSX/Source data for Expanded Figures and Appendix/._EMBOJ-2020-106317R_SourceDataForFigureEV3.xlsx
- Source data for Expanded Figures and Appendix/EMBOJ-2020-106317R_SourceDataWBForFigureEV3.pdf
- __MACOSX/Source data for Expanded Figures and Appendix/._EMBOJ-2020-106317R_SourceDataWBForFigureEV3.pdf
- Source data for Expanded Figures and Appendix/EMBOJ-2020-106317R_SourceDataForFigureEV5.xlsx
- __MACOSX/Source data for Expanded Figures and Appendix/._EMBOJ-2020-106317R_SourceDataForFigureEV5.xlsx
- Source data for Expanded Figures and Appendix/EMBOJ-2020-106317R_SourceDataForAppendixFigureS1.xlsx
- __MACOSX/Source data for Expanded Figures and Appendix/._EMBOJ-2020-106317R_SourceDataForAppendixFigureS1.xlsx
