# Supplementary material for: Pathogenic ACVR1R206H activation by Activin A‐induced receptor clustering and autophosphorylation
Source: EMBO J. 2021 May 18;40(14):e106317. doi: 10.15252/embj.2020106317 (PMC8280795; doi:10.15252/embj.2020106317)
Supplement: Supplementary file 12 — Source Data for Expanded View/Appendix [file EMBJ-40-e106317-s004.zip › Source data for Expanded Figures and Appendix/EMBOJ-2020-106317R_SourceDataForAppendixFigureS2.xlsx]

## Sheet: Appendix Figure S2
Treatment	MEFs ACVR1 +/+		Mean	SD	SEM
	Experiment 1	Experiment 2
Untreated	1	1	1	0	0
TGFb	3.40675	2.2826	2.84468	0.794894	0.562075
TGFb +SB-431542	0.4631	0.87398	0.66854	0.290536	0.20544
TGFb + LDN-193189	0.09856	0.84206	0.47031	0.525734	0.37175
BMP2	20.3431	6.95535	13.6492	9.46657	6.69387
BMP2 + LDN-193189	1.05301	1.3377	1.19535	0.201306	0.142345
Treatment	MEFs ACVR1 +/R206H		Mean	SD	SEM
	Experiment 1	Experiment 2
Untreated	1	1	1	0	0
TGFb	7.23169	2.12397	4.67783	3.6117	2.55386
TGFb +SB-431542	10.5745	1.94425	6.25938	6.10251	4.31513
TGFb + LDN-193189	0.20986	1.11909	0.664475	0.642923	0.454615
BMP2	54.0935	8.03477	31.0641	32.5684	23.0294
BMP2 + LDN-193189	1.39189	0.90521	1.14855	0.344135	0.24334
