# Supplementary material for: Pathogenic ACVR1R206H activation by Activin A‐induced receptor clustering and autophosphorylation
Source: EMBO J. 2021 May 18;40(14):e106317. doi: 10.15252/embj.2020106317 (PMC8280795; doi:10.15252/embj.2020106317)
Supplement: Supplementary file 12 — Source Data for Expanded View/Appendix [file EMBJ-40-e106317-s004.zip › Source data for Expanded Figures and Appendix/EMBOJ-2020-106317R_SourceDataForFigureEV2AΓÇôF.xlsx]

## Sheet: Figure EV2A 
Time of Activin A treatment (h)					PARENTAL						Mean	SD	SEM
	Experiment 1	Experiment 2	Experiment 3	Experiment 4	Experiment 5	Experiment 6	Experiment 7	Experiment 8	Experiment 9	Experiment 10
0	0.103211	0.0540136	0.0867876	0.137259	0	0	0	0.0225642	0.0464111	0.14449	0.0594735	0.0558881	0.0176734
1	1	1	1	1	1	1	1	1	1	1	1	0	0
4	0.33928	0.38568	0.369703	0.377996	0.107299	0.323047	0.141384	0.510406	0.343672	0.41858	0.331705	0.121489	0.0384183
8	0.211244	0.326461	0.27221	0.260088	0	0.132046	0.249814	0.291434	0.146535	0.241754	0.213159	0.0961905	0.0304181
Time of Activin A treatment (h)		HET		Mean	SD	SEM
	Experiment 1	Experiment 2	Experiment 3
0	0.0484271	0.0431762	0.0478486	0.046484	0.00287917	0.00166229
1	1	1	1	1	0	0
4	0.495561	0.483599	0.345355	0.441505	0.0834831	0.048199
8	0.215416	0.188089	0.30505	0.236185	0.0611835	0.0353243
Time of Activin A treatment (h)			HOM1				Mean	SD	SEM
	Experiment 1	Experiment 2	Experiment 3	Experiment 4	Experiment 5	Experiment 6
0	0.0138542	0.11298	0.0894472	0.0359666	0.0511359	0.0725865	0.0626617	0.0362644	0.0148049
1	1	1	1	1	1	1	1	0	0
4	1.19357	0.556812	0.758113	0.654467	0.613454	0.430326	0.701123	0.264487	0.107976
8	1.19381	0.422769	0.464987	0.287152	0.33912	0.295415	0.500543	0.346874	0.141611
Time of Activin A treatment (h)		HOM2			Mean	SD	SEM
	Experiment 1	Experiment 2	Experiment 3	Experiment 4
0	0.0638703	0.0505508	0.0931196	0.07864	0.0715452	0.018398	0.00919902
1	1	1	1	1	1	0	0
4	0.507705	0.60628	0.610315	0.555553	0.569963	0.048411	0.0242055
8	0.316412	0.327445	0.378929	0.420027	0.360703	0.0480253	0.0240127
Time of Activin B treatment (h)			PARENTAL					Mean	SD	SEM
	Experiment 1	Experiment 2	Experiment 3	Experiment 4	Experiment 5	Experiment 6	Experiment 7
0	0.0297876	0.0260987	0.0305158	0.0913115	0.0540828	0.0820768	0.073884	0.0553939	0.0273205	0.0103262
1	1	1	1	1	1	1	1	1	0	0
4	0.355629	0.39564	0.281898	0.434806	0.446732	0.413137	0.705973	0.433402	0.132485	0.0500746
8	0.0663373	0.233322	0.091102	0.196866	0.141749	0.184104	0.242228	0.165101	0.0680052	0.0257036
Time of Activin B treatment (h)		HET		Mean	SD	SEM
	Experiment 1	Experiment 2	Experiment 3
0	0.0775746	0.0211939	0.0578943	0.0522209	0.0286153	0.0165211
1	1	1	1	1	0	0
4	1.00356	0.733263	0.5737	0.770175	0.217295	0.125456
8	0.592367	0.457674	0.415783	0.488608	0.0922664	0.0532701
Time of Activin B treatment (h)		HOM1		Mean	SD	SEM
	Experiment 1	Experiment 2	Experiment 3
0	0.06106	0.0361494	0.0350788	0.0440961	0.0147009	0.00848759
1	1	1	1	1	0	0
4	0.702012	0.979527	0.527364	0.736301	0.228024	0.13165
8	0.883869	1.15495	0.387508	0.808775	0.389191	0.2247
Time of Activin B treatment (h)		HOM2			Mean	SD	SEM
	Experiment 1	Experiment 2	Experiment 3	Experiment 4
0	0.0668574	0.0689558	0.0719983	0.0848019	0.0731534	0.00804741	0.0040237
1	1	1	1	1	1	0	0
4	0.661288	0.503055	0.682152	0.604266	0.61269	0.0801615	0.0400807
8	0.628493	0.431468	0.313296	0.7016	0.518714	0.178239	0.0891193

## Sheet: Figure EV2B ID1
		ID1 mRNA fold induction vs parental untreated
	Time of Activin A treatment (h)			PARENTAL				Mean	SD	SEM
		Experiment 1	Experiment 2	Experiment 3	Experiment 4	Experiment 5	Experiment 6
	0	1	1	1	1	1	1	1	0	0
	1	2.19	3.17	2.89	5.08	10.9	9.26	5.58167	3.65051	1.49031
	4	1.82	2.68	2.75	2.08	2.45	4.6	2.73	0.982731	0.401198
	8	2.03	1.76	2.47	1.27	2.9	4.86	2.54833	1.26474	0.516329
		ID1 ddCT vs parental untreated
	Time of Activin A treatment (h)
		Experiment 1	Experiment 2	Experiment 3	Experiment 4	Experiment 5	Experiment 6
	0	0	0	0	0	0	0
	1	-1.13	-1.66	-1.53	-2.345	-3.446	-3.21
	4	-0.86	-1.42	-1.46	-1.059	-1.294	-2.2
	8	-1.02	-0.82	-1.3	-0.339	-1.534	-2.28
		ID1 mRNA fold induction vs parental untreated
	Time of Activin A treatment (h)			HET				Mean	SD	SEM
		Experiment 1	Experiment 2	Experiment 3	Experiment 4	Experiment 5	Experiment 6
	0	2.95	3.81	3.4	1.55	2.61	5.78	3.35	1.41892	0.57927
	1	13.75	14.05	7.94	10.41	36.42	31.68	19.0417	11.9365	4.87307
	4	3.85	6.94	7.69	10.53	21.27	13.99	10.7117	6.20802	2.53441
	8	4.07	5.03	5.9	8.61	12.13	10.34	7.68	3.19268	1.30341
		ID1 ddCT vs parental untreated
	Time of Activin A treatment (h)
		Experiment 1	Experiment 2	Experiment 3	Experiment 4	Experiment 5	Experiment 6
	0	-1.56	-1.93	-1.76	-0.629	-1.385	-2.53
	1	-3.78	-3.81	-2.99	-3.379	-5.187	-4.99
	4	-1.95	-2.8	-2.94	-3.396	-4.411	-3.81
	8	-2.03	-2.33	-2.56	-3.106	-3.601	-3.37
		ID1 mRNA fold induction vs parental untreated
	Time of Activin A treatment (h)		HOM1					Mean	SD	SEM
		Experiment 1	Experiment 2	Experiment 3	Experiment 4	Experiment 5	Experiment 6
	0	1.98	1.37	3.32		2.51	2.19	2.274	0.717726	0.320977
	1	11.55	9.71	8.43		27.68	39.04	19.282	13.51	6.04185
	4	15.43	10.46	7.95		22.52	28.38	16.948	8.47202	3.7888
	8	6.19	8.94	3.77		17.89	19.89	11.336	7.16925	3.20618
		ID1 ddCT vs parental untreated
	Time of Activin A treatment (h)
		Experiment 1	Experiment 2	Experiment 3	Experiment 4	Experiment 5	Experiment 6
	0	-0.99	-0.45	-1.73		-1.326	-1.13
	1	-3.53	-3.28	-3.08		-4.791	-5.29
	4	-3.95	-3.39	-2.99		-4.493	-4.83
	8	-2.63	-3.16	-1.91		-4.161	-4.31

## Sheet: Figure EV2B ID3
		ID3 mRNA fold induction vs parental untreated
	Time of Activin A treatment (h)			PARENTAL					Mean	SD	SEM
		Experiment 1	Experiment 2	Experiment 3	Experiment 4	Experiment 5	Experiment 6	Experiment 7
	0	1	1	1	1	1	1	1	1	0	0
	1	1.45	1.48	1.01	2.36	9.08	3.94	15.22	4.93429	5.32401	2.01229
	4	2.32	3.27	1.85	2.65	2.74	5.16	11.81	4.25714	3.49444	1.32077
	8	1.83	1.86	1.53	1.44	2.77	3.51	14.89	3.97571	4.8697	1.84057
		ID3 ddCT vs parental untreated
	Time of Activin A treatment (h)
		Experiment 1	Experiment 2	Experiment 3	Experiment 4	Experiment 5	Experiment 6	Experiment 7
	0	0	0	0	0	0	0	0
	1	-0.53	-0.56	-0.02	-1.24	-3.182	-1.98	-3.93
	4	-1.21	-1.71	-0.89	-1.407	-1.453	-2.37	-3.56
	8	-0.87	-0.9	-0.61	-0.524	-1.471	-1.81	-3.9
		ID3 mRNA fold induction vs parental untreated
	Time of Activin A treatment (h)			HET				Mean	SD	SEM
		Experiment 1	Experiment 2	Experiment 3	Experiment 4	Experiment 5	Experiment 6
	0	2.54	2.43	1.34	1.52	3.18	3.25	2.37667	0.805746	0.328944
	1	4.32	5.26	2.93	6.15	11.39	8.84	6.48167	3.11587	1.27205
	4	3.66	5.09	4.5	7.93	14.73	12.66	8.095	4.61547	1.88426
	8	3.8	5.31	2.82	6.98	9.03	6.77	5.785	2.27532	0.928895
		ID3 ddCT vs parental untreated
	Time of Activin A treatment (h)
		Experiment 1	Experiment 2	Experiment 3	Experiment 4	Experiment 5	Experiment 6
	0	-1.34	-1.28	-0.43	-0.607	-1.671	-1.7
	1	-2.11	-2.4	-1.55	-2.621	-3.51	-3.14
	4	-1.87	-2.35	-2.17	-2.988	-3.881	-3.66
	8	-1.93	-2.41	-1.49	-2.802	-3.175	-2.76
		ID3 mRNA fold induction vs parental untreated
	Time of Activin A treatment (h)		HOM1						Mean	SD	SEM
		Experiment 1	Experiment 2	Experiment 3	Experiment 4	Experiment 5	Experiment 6	Experiment 7
	0	2.23	2.72	0.55		3.58	1.46	0.61	1.85833	1.20611	0.492392
	1	4.1	7.14	2.12		16.98	11.66	23.03	10.8383	8.02651	3.27681
	4	13.97	18.88	4.65		22.75	19.2	26.85	17.7167	7.70819	3.14686
	8	7.05	13.72	1.79		20.26	12.88	20.32	12.67	7.31076	2.9846
		ID3 ddCT vs parental untreated
	Time of Activin A treatment (h)
		Experiment 1	Experiment 2	Experiment 3	Experiment 4	Experiment 5	Experiment 6	Experiment 7
	0	-1.16	-1.44	0.85	-2.873	-1.84	-0.55	0.72
	1	-2.04	-2.84	-1.08	-3.494	-4.086	-3.54	-4.53
	4	-3.8	-4.24	-2.22	-2.968	-4.508	-4.26	-4.75
	8	-2.82	-3.78	-0.84	-0.366	-4.34	-3.69	-4.34

## Sheet: Figure EV2B ATOH8
		ATOH8 mRNA fold induction vs parental untreated
	Time of Activin A treatment (h)			PARENTAL			Mean	SD	SEM
		Experiment 1	Experiment 2	Experiment 3	Experiment 4	Experiment 5
	0	1	1	1	1	1	1	0	0
	1	1.04	0.79	1.31	2.46	3.76	1.872	1.2338	0.551774
	4	1.34	1.54	1.57	2.48	2.62	1.91	0.592959	0.265179
	8	1.01	1.28	1.65	2.25	1.52	1.542	0.465048	0.207976
		ATOH8 ddCT vs parental untreated
	Time of Activin A treatment (h)
		Experiment 1	Experiment 2	Experiment 3	Experiment 4	Experiment 5
	0	0	0	0	0	0
	1	-0.05	0.33	-0.39	-1.3	-1.91
	4	-0.42	-0.62	-0.65	-1.31	-1.39
	8	-0.01	-0.35	-0.73	-1.17	-0.6
		ATOH8 mRNA fold induction vs parental untreated
	Time of Activin A treatment (h)			HET		Mean	SD	SEM
		Experiment 1	Experiment 2	Experiment 3	Experiment 4
	0	1.56	2.14	1.66	2.24	1.9	0.339804	0.169902
	1	2.8	3.73	2.07	3.58	3.045	0.767268	0.383634
	4	1.93	4.5	3.11	5.44	3.745	1.54278	0.771389
	8	1.16	1.52	2.76	3.06	2.125	0.926409	0.463204
		ATOH8 ddCT vs parental untreated
	Time of Activin A treatment (h)
		Experiment 1	Experiment 2	Experiment 3	Experiment 4
	0	-0.64	-1.1	-0.73	-1.16
	1	-1.49	-1.9	-1.05	-1.84
	4	-0.95	-2.17	-1.64	-2.44
	8	-0.21	-0.61	-1.46	-1.61
		ATOH8 mRNA fold induction vs parental untreated
	Time of Activin A treatment (h)		HOM1				Mean	SD	SEM
		Experiment 1	Experiment 2	Experiment 3	Experiment 4	Experiment 5
	0	1.85	0.72	1.48	0.71	0.42	1.036	0.601107	0.268823
	1	3.67	1.28	2.08	2.95	3.08	2.612	0.936734	0.41892
	4	5.91	2.33	2.95	4.54	2.94	3.734	1.46637	0.655779
	8	3.86	2.28	4.37	5.58	1.53	3.524	1.62629	0.7273
		ATOH8 ddCT vs parental untreated
	Time of Activin A treatment (h)
		Experiment 1	Experiment 2	Experiment 3	Experiment 4	Experiment 5
	0	-0.88	0.48	-0.56	0.5	1.25
	1	-1.88	-0.36	-1.06	-1.56	-1.63
	4	-2.56	-1.22	-1.56	-2.18	-1.55
	8	-1.95	-1.19	-2.13	-2.48	-0.61

## Sheet: Figure EV2C
Time of Activin A treatment (h)		PARENTAL		Mean	SD	SEM
	Experiment 1	Experiment 2	Experiment 3
0	0.0225642	0.0464111	0.14449	0.0711549	0.0646192	0.0373079
1	1	1	1	1	0	0
4	0.510406	0.343672	0.41858	0.424219	0.0835099	0.0482144
8	0.291434	0.146535	0.241754	0.226574	0.0736325	0.0425118
24	0.158191	0.123549	0.162254	0.147998	0.0212706	0.0122806
Time of Activin A treatment (h)		HOM1		Mean	SD	SEM
	Experiment 1	Experiment 2	Experiment 3
0	0.0359666	0.0511359	0.0725865	0.0532296	0.0183995	0.010623
1	1	1	1	1	0	0
4	0.654467	0.613454	0.430326	0.566082	0.119343	0.068903
8	0.287152	0.33912	0.295415	0.307229	0.0279256	0.0161229
24	0.025712	0.254485	0.0913103	0.123836	0.117804	0.0680141

## Sheet: Figure EV2E
Time of Activin A treatment (h)		SMAD6			Mean	SD	SEM
	Experiment 1	Experiment 2	Experiment 3	Experiment 4
0	1	1	1	1	1	0	0
1	1.03819	5.97285	1.72	1.7	2.60776	2.26565	1.13283
4	1.87224	4.10443	3.83	3.21	3.25417	0.994352	0.497176
8	1.62865	3.27909	2.57	2.4	2.46943	0.677592	0.338796
Time of Activin A treatment (h)		SMAD7			Mean	SD	SEM
	Experiment 1	Experiment 2	Experiment 3	Experiment 4
0	1	1	1	1	1	0	0
1	9.91	5.79	3.52	8.52	6.935	2.84816	1.42408
4	6.2	5.58	3.07	5.59	5.11	1.39056	0.695282
8	5.7	4.74	2.48	3.03	3.9875	1.49313	0.746563

## Sheet: Figure EV2F
Time of Activin A treatment (h)		PARENTAL		Mean	SD	SEM
	Experiment 1	Experiment 2	Experiment 3
0	0.0213229	0.14186	0.0548736	0.0726855	0.0622113	0.0359177
1	1	1	1	1	0	0
4	0.692285	0.420026	0.528045	0.546785	0.137094	0.0791512
8	0.231042	0.280766	0.37166	0.294489	0.0713067	0.0411689
Time of Activin A treatment (h)		SMAD6 KO1		Mean	SD	SEM
	Experiment 1	Experiment 2	Experiment 3
0	0.19269	0.239969	0.355636	0.262765	0.0838309	0.0483998
1	1	1	1	1	0	0
4	0.346667	0.530632	0.681493	0.519597	0.167686	0.0968134
8	0.204693	0.407734	0.64855	0.420325	0.222196	0.128285
Time of Activin A treatment (h)		SMAD6 KO2		Mean	SD	SEM
	Experiment 1	Experiment 2	Experiment 3
0	0.114187	0.151059	0.234465	0.16657	0.0616208	0.0355768
1	1	1	1	1	0	0
4	0.612196	0.637817	0.283515	0.511176	0.197576	0.114071
8	0.304137	0.435373	0.260345	0.333285	0.0910818	0.0525861
Time of Activin A treatment (h)		SMAD7 KO1		Mean	SD	SEM
	Experiment 1	Experiment 2	Experiment 3
0	0.261823	0.275432	0.117827	0.218361	0.0873305	0.0504203
1	1	1	1	1	0	0
4	0.732899	0.499785	0.607494	0.613393	0.116669	0.0673587
8	0.97668	0.318506	0.278789	0.524658	0.391966	0.226302
Time of Activin A treatment (h)		SMAD7 KO2		Mean	SD	SEM
	Experiment 1	Experiment 2	Experiment 3
0	0.256781	0.165285	0.0102724	0.144113	0.124611	0.0719439
1	1	1	1	1	0	0
4	0.629438	0.388462	0.505268	0.507722	0.120507	0.0695747
8	0.463753	0.221861	0.0247952	0.236803	0.21986	0.126936
