# Supplementary material for: Pathogenic ACVR1R206H activation by Activin A‐induced receptor clustering and autophosphorylation
Source: EMBO J. 2021 May 18;40(14):e106317. doi: 10.15252/embj.2020106317 (PMC8280795; doi:10.15252/embj.2020106317)
Supplement: Supplementary file 12 — Source Data for Expanded View/Appendix [file EMBJ-40-e106317-s004.zip › Source data for Expanded Figures and Appendix/EMBOJ-2020-106317R_SourceDataForFigureEV3.xlsx]

## Sheet: Figure EV3A
Time of Activin A treatment (min)	PARENTAL	HET	HOM1
0	0.0256125	0.218945	0.0040208
60	1	1	1
90	0.509765	0.929538	0.758148
120	0.215864	0.687177	0.40569
150	0.0617106	0.467775	0.548265
180	0.0359101	0.32119	0.340534
240	0.115871	0.189041	0.21216
Time of Activin A treatment (min)	PARENTAL	HET	HOM1
0	0.191927	0.0370571	0.024649
60	1	1	1
60 + 30 Follistatin	0.479387	0.397522	0.421605
60 + 60 Follistatin	0.176092	0.0869427	0.0777494
60 + 90 Follistatin	0.00160856	0.00382682	0.0106891
60 + 120 Follistatin	0.00391376	0.0025566	0
60 + 180 Follistatin	0.0100854	0.00956075	0

## Sheet: Figure EV3C
Treatment		PARENTAL		Mean	SD	SEM
	Experiment 1	Experiment 2	Experiment 3
Unstimulated	0	0.00740513	0.0398834	0.0157628	0.0212146	0.0122483
Activin A_1 h	0.261797	0.354262	0.439484	0.351847	0.088868	0.051308
Activin A_8 h	0.00741528	0.0369964	0.138747	0.061053	0.0688918	0.0397747
Activin A_8 h + Activin A_1 h	0.0430449	0.0627971		0.052921	0.0139669	0.00806379
Activin A_8 h + BMP2_1 h	1.01502	1.31075	1.2619	1.19589	0.158528	0.0915261
Activin A_8 h + BMP7_1 h	1.4573	1.53928	1.12384	1.37347	0.220041	0.127041
BMP2_1 h	1	1	1	1	0	0
BMP4/7_1 h	1.14526	1.07539	1.07144	1.09736	0.0415231	0.0239734
Treatment		HOM1		Mean	SD	SEM
	Experiment 1	Experiment 2	Experiment 3
Unstimulated	0.0390407	0.0564033	0.074022	0.0564887	0.0174908	0.0100983
Activin A_1 h	1.0333	1.12444	0.813632	0.990457	0.159772	0.0922443
Activin A_8 h	0.506927	0.585721	0.490666	0.527772	0.05084	0.0293525
Activin A_8 h + Activin A_1 h	0.644577	0.724121		0.684349	0.0562464	0.0324739
Activin A_8 h + BMP2_1 h	0.890013	1.70496	0.94787	1.18095	0.454729	0.262538
Activin A_8 h + BMP7_1 h	1.15554	2.10226	0.894968	1.38426	0.635313	0.366798
BMP2_1 h	0.997697	1.69616	1.15365	1.2825	0.366628	0.211673
BMP4/7_1 h	1.06175	2.05716	1.32292	1.48061	0.5161	0.297971
