# Supplementary material for: Pathogenic ACVR1R206H activation by Activin A‐induced receptor clustering and autophosphorylation
Source: EMBO J. 2021 May 18;40(14):e106317. doi: 10.15252/embj.2020106317 (PMC8280795; doi:10.15252/embj.2020106317)
Supplement: Supplementary file 12 — Source Data for Expanded View/Appendix [file EMBJ-40-e106317-s004.zip › Source data for Expanded Figures and Appendix/EMBOJ-2020-106317R_SourceDataForFigureEV5.xlsx]

## Sheet: Figure EV5 C
	Cluster intensity over time
			Cells + bilayer					Bilayer							Cells + bilayer					Bilayer
Time	0 min	1 min	2 min	4 min	7.5 min	0 min	1 min	2 min	4 min	7.5 min		Time	0 min	1 min	2 min	4 min	7.5 min	0 min	1 min	2 min	4 min	7.5 min
	0.745424	1.00009	0.783489	1.02281	1.52183	0.742844	0.758717	0.862634	0.812932	1.50551		Mean	1.54	1.616	1.677	1.911	2.609	1.506	1.536	1.532	1.558	1.765
	1.00552	0.903247	0.795292	0.96007	1.60602	0.832844	0.758678	0.790958	0.781698	1.47019		Std. Deviation	0.3753	0.4424	0.5109	0.6325	1.024	0.2657	0.2864	0.2781	0.2658	0.2374
	1.03154	0.740914	0.788342	1.15335	2.07594	0.842463	0.917854	1.08241	0.84201	1.79093		Std. Error of Mean	0.007076	0.008852	0.01037	0.01375	0.02817	0.01167	0.01437	0.0143	0.01615	0.02436
	0.954273	0.823872	1.02111	0.881509	2.31906	0.940918	0.849845	1.23255	0.940645	1.71028
	0.904589	0.868181	0.702465	1.31549	2.28858	0.934624	1.35919	1.24336	1.28652	1.82797
	0.946875	1.0147	0.748401	1.38522	2.11218	0.942511	1.19427	1.24799	1.19371	1.76616
	0.810466	1.05643	1.20119	1.42858	1.79654	1.19908	1.26917	1.30789	1.48187	1.72592
	0.961177	0.974616	0.810968	0.825049	1.88407	1.13123	1.13878	1.1448	1.50421	1.81636
	0.927187	1.02301	1.05536	1.11203	2.09882	1.31193	1.36619	1.16231	1.48119	1.84734
	0.980504	0.921561	1.20119	1.28288	2.12681	1.23151	1.09268	1.18239	1.66968	1.92269
	0.78071	0.766608	1.03157	0.969139	1.96298	1.20716	1.25473	1.34543	1.48764	1.4659
	0.939885	0.917318	0.956096	1.32628	1.78439	1.22355	1.17534	1.23557	1.741	1.22173
	1.10995	1.0173	0.961179	1.06194	1.26956	1.27344	1.40926	1.23106	1.61644	1.59988
	1.0946	0.936925	1.1317	0.891502	2.15604	1.25632	1.20393	1.29007	1.6864	1.66686
	1.17933	1.14501	1.16632	1.50488	2.22657	1.19422	1.42639	1.27654	1.63063	1.76338
	0.834352	0.942962	1.10206	1.56418	2.00109	1.22046	1.21382	1.31778	1.70965	2.00693
	0.940964	0.938606	0.912792	1.54872	2.05284	1.25023	1.39452	1.22506	1.56211	1.87307
	0.961047	1.17732	1.24924	1.49269	2.07279	1.41072	1.36253	1.36323	1.77132	1.75775
	0.82739	1.16151	0.716069	1.1968	2.0872	1.32564	1.38185	1.43675	1.55959	1.86333
	0.815206	0.80004	1.19301	1.32631	1.7926	1.2298	1.27734	1.39965	1.56694	1.93095
	0.956998	0.985971	1.12133	1.40004	1.85341	1.14556	1.37442	1.37837	1.55507	1.74413
	0.745421	0.872676	0.994207	0.991482	1.96129	1.33812	1.43739	1.22174	1.7199	1.78196
	0.835554	0.868338	0.774794	1.37224	1.21946	1.19937	1.42204	1.37017	1.62865	2.11239
	0.860104	0.906727	1.1146	1.03101	1.32608	1.17483	1.27735	1.31802	1.49067	1.69996
	0.937238	0.903205	0.886201	1.34199	1.14146	1.25937	1.31772	1.33287	1.56228	1.62874
	0.873027	0.930424	0.924296	1.21599	1.61673	1.21746	1.31924	1.25394	1.85484	1.18877
	0.759245	0.63654	0.711005	1.32294	1.22591	1.43617	1.41868	1.49237	1.64393	1.0917
	0.919689	0.6704	0.76634	1.21518	1.31384	1.57669	1.46406	1.27295	1.79889	1.25232
	0.800461	0.687804	0.699119	0.976651	1.17855	1.40251	1.57382	1.35864	1.65144	1.23166
	0.728383	0.686661	0.744171	0.982196	2.12917	1.28469	1.79387	1.24348	1.66138	1.60735
	0.853806	0.699222	0.771826	0.978228	2.03167	1.24785	1.68617	1.72649	1.93733	1.49416
	0.7767	0.691255	0.804373	1.13533	2.50191	1.29079	1.53654	1.57665	1.75284	1.32293
	0.663723	0.792523	0.747066	0.782678	2.51266	1.36357	1.68225	1.62066	1.70093	1.42555
	0.787221	0.874335	0.768572	0.900686	2.60552	1.30903	1.54757	1.70701	1.89192	1.29526
	0.697979	0.687622	0.670176	0.829013	2.37905	1.42753	1.54382	1.53129	1.84309	1.39003
	0.754425	0.843786	0.727252	0.910594	2.04901	1.41207	1.59546	1.74741	1.53226	1.50598
	0.77198	0.79169	0.66143	0.808409	2.41698	1.32818	1.58106	1.73637	1.82143	1.91661
	1.12745	0.764749	0.767714	0.895042	2.81178	1.24239	1.57351	1.74266	1.69756	2.01858
	1.13459	0.970663	0.800066	0.826699	2.79665	1.32717	1.75196	1.61273	1.48734	2.03484
	1.05261	1.09933	0.760171	0.778049	2.63654	1.27362	1.71901	1.43232	1.51476	2.07702
	1.17135	1.46781	1.10001	0.892428	2.30619	1.32897	1.52577	1.42291	1.8111	1.8751
	1.23262	1.62585	1.13512	0.871096	2.76314	1.24054	1.64136	1.58159	1.6644	2.03346
	1.24772	1.47587	1.07556	0.866905	2.27455	1.50331	1.62834	1.71218	1.7271	2.25647
	1.4735	1.66039	1.03886	0.93016	2.47329	1.44297	1.77891	1.39841	1.61595	2.07587
	1.34067	1.46369	1.05388	0.922306	1.75344	1.36368	1.67713	1.58342	1.50971	1.73882
	1.41619	1.79003	1.48494	1.21315	2.38255	1.40872	1.84531	1.45713	1.79951	1.7573
	1.19526	1.06167	1.77367	1.37894	1.73899	1.49074	1.53681	1.41722	1.59664	1.88555
	1.59399	1.63101	1.77766	1.21654	2.03401	1.66875	1.54323	1.38188	1.63173	1.94162
	1.62483	1.04381	1.74218	1.63751	2.72914	1.61901	1.48517	1.70576	1.58126	1.79297
	1.59843	1.35407	1.71928	1.74528	3.31604	1.58147	1.47451	1.61855	1.64621	1.76399
	1.27901	1.19821	1.07373	1.87108	2.26358	1.59746	1.71053	1.58488	1.80985	1.79581
	1.56255	1.37098	1.65309	1.81178	1.99904	1.60633	1.74136	1.78644	1.60584	1.95926
	1.16859	1.45174	1.64184	1.71617	3.2962	1.64609	1.50671	1.62957	1.54419	1.68878
	1.18723	1.67501	1.69121	1.26052	3.38116	1.67562	1.49197	1.69632	1.59731	1.72736
	1.46423	1.32829	1.43215	1.9157	2.72259	1.74315	1.75172	1.35621	1.9063	1.77886
	1.51392	1.59802	1.63832	1.92159	2.07768	1.78853	1.66159	1.73667	1.64361	1.98743
	1.30476	1.19625	1.70169	1.88037	3.1382	1.53413	1.56159	1.57758	1.55635	1.79538
	1.25136	1.45204	1.72272	1.25297	2.888	1.87122	1.63918	1.59862	1.58735	1.92622
	1.47992	1.41848	1.38097	1.28886	1.72943	1.66881	1.87688	1.4292	1.5766	1.73062
	1.45879	1.46663	0.982136	1.60873	2.40527	1.85169	1.71991	1.66789	1.62067	1.69701
	1.49703	1.10627	1.01949	1.88776	2.2931	1.52222	1.578	1.81526	1.53257	1.47185
	1.17565	1.16999	1.45824	1.719	2.60043	1.68845	1.86486	1.67419	1.56912	1.53242
	1.60058	1.27677	1.50845	1.98225	1.92319	1.86392	1.84519	1.70642	1.29101	1.70908
	1.22172	1.2405	1.66732	1.94315	3.09435	1.57296	1.68591	1.64833	1.13667	1.64105
	1.19848	1.11757	1.30275	1.90891	2.67533	1.79538	1.83942	1.89867	1.2198	1.86523
	1.17151	1.16483	1.15986	1.70907	2.33989	1.49276	2.07795	1.67784	1.12177	1.72557
	1.16354	1.13061	1.39423	1.53337	3.13298	1.56211	2.07211	1.62761	1.19482	1.67667
	1.14135	1.14534	1.20221	1.15724	2.66883	1.50752	2.00938	1.49928	1.37276	1.52708
	1.12663	1.15361	1.14702	1.2221	3.06195	1.56335	1.97901	2.13768	1.20912	1.81652
	1.14959	1.16149	1.20155	1.36024	2.56886	1.43642	2.03373	1.87849	1.68899	1.62727
	1.24305	1.62869	1.35011	1.40129	1.95674	1.65355	1.92601	1.99682	1.75191	1.7462
	1.04517	1.4524	1.56949	1.25796	2.01146	1.49999	2.1122	1.75531	1.66143	1.96302
	1.30084	1.73213	1.66981	1.21712	3.01432	1.7111	1.88004	1.98412	1.72154	1.76235
	1.29908	1.69156	1.68752	1.7183	2.04043	1.71025	2.0131	2.00313	1.52476	1.99371
	1.11292	1.69984	1.56046	1.58847	2.12792	1.71633	1.9827	1.83926	1.7915	1.81269
	1.58039	1.65955	1.58571	1.82882	2.90178	1.74285	1.95754	1.74003	1.73881	1.73536
	1.7577	1.54188	1.70387	1.53901	2.16335	1.53355	1.80357	1.57501	1.7106	1.92973
	1.6282	1.66079	1.41521	1.52761	3.40198	1.66527	1.95385	1.86304	1.66989	2.01252
	1.47431	1.6576	1.64784	1.83898	2.13535	1.69661	2.01722	1.94904	1.70024	1.86497
	1.50185	1.63571	1.52283	1.54309	2.23235	1.51499	1.93204	1.86881	1.64021	2.1647
	1.67484	1.55952	1.62296	2.1361	2.09038	1.72661	1.92326	1.96992	1.66475	2.05989
	1.83458	1.62006	1.5215	1.77223	2.81672	1.7242	1.90197	1.96385	1.62561	1.91962
	1.57711	1.61306	1.74157	1.73935	3.56931	1.56594	1.97393	1.82248	1.62599	1.89914
	1.58183	1.77275	1.43974	2.09165	3.40297	1.69797	1.90995	1.90468	1.68639	2.02097
	1.74108	1.81715	1.85014	1.94026	2.72092	1.73681	1.79888	1.77915	1.84883	1.81499
	1.51414	1.63892	1.40755	1.80128	3.24721	1.82348	1.84034	1.89473	1.5714	2.04184
	1.46278	1.88849	1.82698	2.27361	2.64157	1.71386	1.57137	1.80296	1.75236	2.10129
	1.60827	1.70316	1.74504	1.75411	2.55805	1.73175	1.86559	1.80396	1.56787	1.99902
	1.57121	1.43233	1.54745	1.71842	2.40482	1.66508	1.7515	1.82133	1.79017	1.78095
	1.57936	1.63865	1.64823	2.32352	2.61925	1.59123	1.83979	1.90955	1.76802	1.94367
	1.7024	1.99095	1.87666	1.90809	2.60783	1.63589	1.88813	1.8609	1.12734	1.96791
	1.65295	1.968	1.74504	1.974	2.01943	1.82894	1.9444	1.71093	1.14909	2.14593
	1.58084	1.81419	1.57189	1.68509	2.44786	1.59561	1.81156	1.61773	1.16552	1.65878
	1.58187	1.70337	1.82636	2.19108	2.16263	1.65848	1.67427	1.68669	1.23112	1.72128
	1.70273	1.59795	1.79749	2.38618	2.89811	1.84079	1.94919	1.79765	1.20859	1.41939
	1.62414	1.762	2.13255	2.15941	2.54554	1.63486	1.90724	1.69141	1.40016
	1.59594	1.95203	1.82402	2.26995	2.04038	1.66276	1.68789	1.75104	1.05414
	1.7495	1.85445	1.57135	1.69068	2.47422	1.65669	1.98127	1.81025	1.07681
	1.72125	1.77682	2.2293	2.16448	2.38759	1.86423	2.00678	1.70681	1.19252
	1.67894	1.82689	1.79469	2.23143	2.91586	1.76764	2.04453	1.6304	0.962378
	1.66673	1.80407	1.60451	2.23785	3.09266	1.70284	1.73252	1.5736	1.02855
	1.61306	1.63861	1.54597	2.07562	2.74673	1.8522	1.84106	1.54146	1.08486
	1.68012	1.78791	1.86977	2.0048	2.03802	1.79341	1.81557	1.73027	1.05086
	1.85135	2.20426	1.67877	1.99811	2.22244	1.87464	1.74785	1.56434	0.955855
	1.72316	1.82394	1.64105	1.78714	2.23246	1.96359	1.78142	1.69085	1.0103
	1.86875	1.77734	1.7916	1.73252	2.93532	1.84732	1.7184	1.61407	1.03444
	1.58504	1.84882	1.77862	2.17869	3.03228	1.941	1.74576	1.67759	1.07037
	1.89918	1.53301	2.06794	1.93663	2.30666	1.86721	1.67971	1.61603	1.18243
	1.55541	1.73983	1.70935	2.22529	2.55216	1.8801	1.70262	1.52624	1.06587
	1.51582	2.25023	1.70553	1.91205	2.80305	1.8767	1.68654	1.79273	1.20297
	1.77406	1.91655	2.36144	2.03444	2.96432	1.9686	1.30777	1.45259	1.13839
	1.65695	1.66425	1.68172	1.94897	2.198	1.80409	1.2082	1.3486	1.23938
	1.53028	2.24391	2.04753	1.86922	2.9538	1.82542	1.22735	1.30464	1.33699
	1.45596	1.73453	1.79085	2.05977	3.22601	1.85118	1.2406	1.16703	1.27
	1.89139	2.18463	1.99696	1.70136	2.55094	2.00271	1.29129	1.28045	1.13263
	1.68637	2.03276	2.27178	1.98232	2.21019	1.9662	1.29592	1.33451	1.20385
	1.89932	1.73718	1.86253	1.85639	3.66786	1.77072	1.24737	1.12653	1.23394
	1.56677	1.68688	1.93032	1.92802	2.87774	1.83278	1.3022	1.30202	1.23948
	1.73095	2.11065	1.71458	1.90893	3.11819	1.8813	1.14278	1.18528	1.20805
	1.68025	1.75165	2.34035	1.85466	4.25059	1.73651	1.37625	1.87185	0.821737
	1.63162	1.84148	2.02134	1.92568	3.04271	1.82275	1.35115	1.77055	0.743165
	1.56877	1.95478	1.59414	2.16859	3.38184	1.92778	1.24983	1.64206	1.72328
	1.94089	1.60936	1.6222	1.75754	2.85678	1.7773	1.37572	1.77212	1.60435
	1.50676	2.06136	1.8564	1.92014	2.91105	1.76024	1.42277	1.74522	1.52968
	1.81613	1.82432	2.13748	1.92845	4.48595	1.91547	1.24786	1.6561	1.4004
	1.63626	1.65446	1.77983	1.91018	3.43122	1.82654	1.30802	1.87951	1.34509
	1.83712	1.86961	1.8781	1.98596	3.25942	1.99401	1.28177	1.77269	1.45348
	1.62313	1.67867	1.70502	2.04885	3.52271	1.95496	1.29083	1.65152	1.29649
	1.5456	1.69412	1.90452	1.8513	2.54197	1.72571	1.31983	1.89217	1.40344
	1.8277	2.00226	1.85502	2.00405	3.61895	1.76352	1.37264	1.86672	1.5041
	1.71226	1.68475	1.77703	2.07869	3.55114	1.81875	1.27	1.75993	1.48877
	1.5621	1.98155	1.74504	2.09586	3.59632	1.88786	1.31292	1.73502	1.4379
	1.73865	1.69176	1.77835	2.02959	3.41387	1.85239	1.35249	1.88482	1.33349
	1.93423	1.72634	2.0935	2.01582	3.80139	1.87534	1.92803	1.81191	1.50968
	1.50229	1.96046	1.81892	1.81371	3.5219	2.05196	1.79886	1.91687	1.43352
	2.0626	1.77053	1.72878	1.65625	4.2109	1.57387	1.85972	1.78912	1.38275
	1.50849	1.94183	2.15363	2.26199	3.68197	1.99634	1.82956	1.80384	1.17981
	1.79542	1.64016	2.13521	2.01617	3.58897	1.96151	1.87218	1.97972	1.34524
	1.67065	1.70875	1.61212	2.19403	3.08481	1.71089	1.81931	1.9052	1.37247
	2.07556	1.69647	2.17926	2.59753	2.21478	1.8253	1.94722	1.81297	1.34606
	1.76278	1.85372	1.58707	2.12242	3.71252	1.87533	1.83385	1.95026	1.36099
	1.75973	1.97148	1.92157	1.90534	3.62367	1.89585	1.84687	1.8263	1.46664
	1.79454	1.69528	1.81242	1.88993	3.51737	1.66119	1.94218	1.84014	1.46958
	1.65773	1.61405	2.13198	2.12564	3.19059	1.72642	1.87847	1.95834	1.37649
	1.64384	1.98483	2.15131	2.45084	4.13697	1.87767	1.97398	1.99687	1.44614
	1.56487	1.69663	2.00139	1.80915	3.84028	1.94454	1.88031	1.92584	1.4058
	1.685	1.9874	2.07269	1.98998	3.52245	1.60039	1.85973	1.76215	1.26932
	1.81339	1.68892	1.71873	2.06623	2.66251	1.68992	1.95338	1.87166	1.61933
	1.73215	1.64303	1.6724	2.15546	2.8539	1.67803	1.85665	1.7134	1.6175
	1.77481	1.69915	2.10971	1.95571	3.83643	1.85769	1.96541	1.87785	1.84149
	1.57457	1.81011	2.36454	2.17263	3.28547	1.62102	1.87548	1.92433	1.68269
	1.83441	2.13044	1.76944	1.55467	3.45889	1.75276	1.7428	1.77756	1.78255
	1.70796	1.79865	2.14165	1.95599	3.16691	1.73848	1.88177	1.73155	1.6724
	1.94828	1.68676	1.74239	1.82923	3.42137	1.60682	1.96232	1.86318	1.65025
	1.71768	1.74833	1.60906	2.08487	3.60761	1.60548	1.89238	1.65969	1.61614
	1.82529	1.93631	2.07369	1.96176	3.85798	1.73507	1.87074	1.74811	1.88589
	1.68897	2.03783	1.78826	2.04008	2.34044	1.27656	1.864	1.8463	1.98105
	1.95903	1.78952	2.34778	1.96439	3.2893	1.46269	1.68995	1.70827	1.90734
	1.83	1.76435	2.09548	1.46421	3.47999	1.42396	1.60916	1.71609	1.97634
	1.68756	1.78398	1.80118	2.12291	1.58398	1.30785	1.87052	1.77494	1.91258
	1.72521	1.72121	1.94029	2.07397	2.78822	1.49953	1.81706	1.76338	1.75834
	1.76766	2.05511	1.8255	2.01262	2.95015	1.30202	1.79872	1.74196	1.97175
	1.91289	2.00318	1.83381	1.98169	2.60203	1.14238	1.74401	1.13756	1.85158
	2.06679	1.93036	1.61388	2.12288	2.97379	1.1975	1.77843	1.17925	2.01942
	1.84555	1.8813	1.83457	2.01945	3.28401	1.31437	1.80482	1.14562	1.83468
	1.75918	1.95846	2.21164	2.26803	2.97816	1.34685	1.8615	0.9937	1.78574
	1.70807	1.72339	1.85294	2.08095	2.93237	1.37197	1.94548	0.976212	2.12079
	1.64072	1.83452	2.07903	1.85717	3.36563	1.27536	1.7057	0.95647	1.91355
	2.00676	1.6349	1.82193	1.97283	3.59387	1.15444	1.90708	1.12595	1.68709
	1.84523	1.879	1.70385	2.00041	3.98588	1.44881	1.79377	1.06488	1.776
	2.00294	1.67687	1.87152	2.06969	2.87757	1.43039	1.75271	0.971379	1.90311
	1.72561	1.76986	1.80999	2.01723	2.44302	1.2134	1.7985	1.1107	1.95239
	1.6841	1.7056	2.09839	1.92085	4.05449	1.37279	1.8256	1.15148	1.57059
	1.77019	1.9035	1.65681	1.91802	3.56512	1.28206	1.9243	0.9301	1.83842
	1.75987	1.86851	1.95277	2.0004	3.99299	1.26213	1.72093	1.19525	1.9243
	1.71287	1.95206	1.7789	0.629323	3.39303	1.23431	1.71296	1.12497	1.9663
	1.71469	1.91173	1.81058	0.644148	3.87707	1.26749	1.66584	1.17035	1.79348
	1.69436	1.82733	1.86141	0.822233	3.84786	1.95518	1.68431	1.14823	1.57485
	1.65413	1.65874	1.94731	1.86273	3.16482	1.79259	1.78045	1.12431	1.98687
	1.69089	1.93118	1.88408	2.34093	3.60634	1.93738	1.0981	1.0767	1.60594
	1.86082	1.77755	1.94208	1.61233	2.75417	1.89229	1.09963	1.07804	1.82163
	1.90462	1.81742	1.92911	1.7781	2.99614	1.89786	1.16361	1.02824	1.79227
	1.76259	1.81468	1.94726	2.26539	3.26499	1.84124	0.979624	0.993459	1.905
	1.5987	1.82634	1.77711	2.78603	2.95443	1.63657	0.973271	1.21608	1.76064
	1.76952	1.54168	1.97026	2.12762	2.67501	1.76523	1.19143	1.38513	1.85271
	1.75193	1.86699	1.75072	1.99781	3.01475	1.82989	1.08866	1.18153	1.956
	1.68644	1.93425	1.64921	2.03866	3.26133	1.83894	1.02445	1.10627	1.96442
	1.73348	1.92435	1.81252	2.38809	2.68221	1.75316	1.12443	1.19278	1.69011
	1.60055	1.81549	1.87774	2.57901	2.15659	1.75792	1.23968	1.11195	1.73273
	1.78001	1.83026	1.94908	1.98522	2.21361	1.75932	1.08891	1.22114	1.70411
	1.81809	1.5996	1.99479	2.49031	1.23641	1.76671	1.12682	1.108	1.74324
	1.61797	1.91827	1.82808	2.47506	8.3276	1.77766	1.0796	1.36289	1.94143
	1.93297	1.92123	1.81634	2.23973	6.60906	1.75774	1.08657	1.333	1.60584
	1.96367	1.66989	1.98831	2.19145	8.01917	1.92762	1.05158	1.24834	1.69284
	1.9196	1.77989	1.95008	2.50816	7.4863	1.6015	1.06948	1.22689	1.95611
	1.86032	1.91361	1.96116	2.27417	9.4886	1.79811	1.02787	1.11258	1.7256
	1.61711	1.7801	2.00689	2.09705	7.90319	1.95959	1.01233	1.31995	1.59164
	1.90306	1.90072	2.04176	2.55544	8.26249	1.812	1.00166	1.24464	1.44785
	1.72221	1.64164	1.93793	2.17987	5.80194	1.80855	1.02386	1.2196	1.4855
	1.99517	1.79634	0.705137	2.63311	7.6567	1.87247	1.07302	1.2216	1.51024
	1.78981	1.77058	0.68794	2.6175	5.04037	1.88544	1.10991	0.879517	1.47979
	1.85557	2.03327	0.744022	2.14848	8.96086	1.68188	0.933091	0.858549	1.61
	1.96345	1.81635	0.686859	2.14823	6.76409	1.59488	1.24442	0.685863	1.60758
	2.02151	2.03265	0.729079	2.23398	7.09577	1.55574	1.28742	0.680677	1.39363
	1.83884	1.69	0.715414	2.72503	8.223	1.84871	1.29739	0.703895	1.56561
	1.88296	1.78508	2.06502	2.62629	7.93935	1.69569	1.19691	0.735195	1.51641
	1.80104	1.77015	2.0388	2.75467	7.74425	1.66952	1.22759	1.37732	1.5547
	1.97818	2.01894	1.88067	2.78012	2.29041	1.60742	1.38014	1.476	1.62595
	1.85227	1.84333	1.7438	2.82225	1.61582	1.94666	1.21878	1.42818	1.46816
	1.72032	1.92205	1.73676	2.1024	1.70518	1.75458	1.29857	1.24695	1.59605
	1.84572	1.81505	1.8435	1.58794	1.51724	1.6616	1.15759	1.51795	1.4996
	1.82665	1.7219	1.97609	2.70092	2.36866	1.6846	1.48004	1.54967	1.62884
	1.93036	1.80226	1.72906	2.84216	2.5177	1.62733	1.35527	1.38338	1.5558
	1.88184	1.77176	1.77217	2.88284	2.50273	1.64692	1.44694	1.16812	1.67964
	1.63773	1.8216	2.20624	2.35248	2.51414	1.86373	1.31806	1.58479	1.62399
	1.98851	1.87721	2.15814	2.45909	2.24719	1.76243	1.46358	1.50543	1.64102
	1.98269	1.7221	1.63693	2.52028	2.76771	1.60427	1.13409	1.43113	1.84773
	2.01122	1.90668	2.21897	2.84538	2.01426	1.5844	1.10696	1.2737	1.62383
	2.04705	1.75441	1.9243	2.95541	4.79751	1.56658	1.27585	1.38095	1.50489
	1.86746	1.98386	1.92341	2.99802	4.57998	1.86849	1.29906	1.52616	1.68269
	1.93194	1.77496	1.65554	1.8374	4.36749	1.78112	1.38255	1.49744	1.77904
	1.81756	1.67944	2.15668	2.71959	3.60887	1.80616	1.36255	1.26362	1.76283
	1.87773	1.75955	2.25149	2.97444	4.37277	1.876	1.35735	1.32524	1.52983
	1.88344	0.729738	2.13323	3.20546	4.93588	1.72815	1.35021	1.32026	1.74375
	1.726	0.640675	1.79298	1.64349	4.42736	1.77675	1.3433	1.3129	1.78534
	1.80654	1.77584	2.21182	3.09591	2.2885	1.7128	0.763175	1.29522	1.52434
	1.86796	1.70512	1.83433	2.52871	4.30684	1.69768	0.786701	1.41583	1.68164
	1.85964	1.80936	2.13043	3.13487	3.66469	1.6944	0.816466	1.25025	1.68717
	1.8098	1.8239	2.41114	3.14293	4.41787	1.61537	0.827844	1.36078	1.51506
	1.69076	1.83587	1.85548	2.27836	4.50352	1.87005	0.758979	1.26315	1.52004
	1.63514	1.85978	1.9083	1.73822	4.95867	1.23588	1.32839	1.2228	1.51389
	1.75587	1.59876	2.74543	2.75457	2.55965	1.24386	1.25227	1.36412	1.02643
	1.88906	2.03295	2.68657	2.79535	4.67234	1.05356	1.49793	1.3526	1.01384
	1.71283	1.88322	2.35544	2.60144	4.57645	1.07633	1.35509	1.18601	1.76142
	1.74081	1.85131	2.1144	2.86235	2.03133	1.16377	1.43497	1.4278	1.77573
	1.85416	1.83432	1.9777	2.60001	3.46558	1.17354	1.5248	1.72904	1.75635
	0.662776	2.01737	1.86381	2.11825	3.7827	1.16991	1.43706	1.68319	1.77166
	1.53423	1.69398	2.70432	2.64436	2.85265	1.03742	1.20068	1.80994	1.6943
	1.73018	2.20951	2.32974	2.14821	2.80547	1.13713	1.54637	2.01901	1.9851
	1.6992	1.63773	2.53968	1.83293	4.21129	1.04764	1.5093	1.84144	1.94485
	1.76271	2.06774	2.20816	2.51225	3.42577	1.09552	1.31659	1.55928	1.59017
	1.78113	2.23517	1.82298	2.76669	3.8637	1.17854	1.49913	1.6993	1.92929
	1.7448	2.07942	2.19522	2.63219	3.88733	1.03804	1.44486	1.7771	1.7936
	1.86747	2.1526	1.77525	1.79953	4.76919	1.11068	1.37448	1.81794	1.72191
	1.68684	2.11653	2.05239	2.13471	4.52737	1.00437	1.3414	1.66391	1.74592
	1.86225	1.6919	2.15612	2.20518	4.2429	1.17383	1.22243	1.66563	1.80697
	1.67992	1.82013	2.4423	2.37485	4.02514	1.23052	1.18639	1.63681	1.77275
	1.78396	1.99569	3.05435	2.25591	1.90939	1.14005	1.35854	1.90582	1.58593
	2.10338	2.39852	2.2013	2.19559	3.08091	0.957998	1.27041	1.7998	1.69888
	1.80777	1.86162	2.17029	1.92394	3.89237	1.22732	1.4724	1.63129	1.83976
	1.92115	2.00745	2.30199	2.02347	3.79159	1.08092	1.36387	1.757	1.86782
	1.83193	2.13651	1.83076	1.84381	2.73519	0.946593	1.60685	1.88198	1.78488
	1.95551	2.0512	2.96898	1.73106	3.64172	1.06641	1.22319	1.99645	1.70029
	1.88134	2.48726	2.52947	1.30266	2.05184	1.08611	1.47489	1.53694	1.50277
	1.72538	1.94116	2.25443	1.24414	3.73681	1.01318	1.39916	1.92589	1.68419
	2.08041	2.25955	2.47665	2.32822	4.00819	1.04913	1.96544	1.82684	1.67829
	1.74976	2.19537	2.58735	2.10613	3.82826	1.02447	1.95121	1.84083	1.77535
	1.70571	2.58589	2.05021	2.41586	2.27957	1.07587	1.69256	1.72219	1.36537
	1.85524	1.64359	2.73658	2.09522	2.20953	0.934293	2.06757	1.72395	1.34701
	2.02091	2.54343	2.29588	2.54305	3.31855	1.04913	2.0404	1.81519	1.36611
	1.99456	2.17906	2.3038	2.42478	2.55473	0.934131	1.82809	1.61051	1.3263
	1.98074	2.33085	1.96601	2.83611	3.67249	1.03415	1.79538	1.90033	1.31152
	1.76895	2.49188	2.36711	2.7892	3.43476	0.965548	2.03896	1.6615	1.55872
	1.91745	2.14239	2.30702	2.71474	2.54945	0.894359	1.60378	1.81911	1.60292
	1.63021	2.64142	2.6445	1.90384	2.24016	0.938555	1.77882	1.72549	1.38557
	1.79104	1.9591	2.3518	2.86624	2.28113	0.993374	1.69106	1.80655	1.09848
	2.05659	2.14904	1.93546	2.23352	2.12832	1.23925	1.80725	1.98405	1.4837
	2.15066	2.51018	1.86694	2.00151	2.07906	1.34052	1.77254	1.6796	1.59985
	1.9825	2.37134	2.43461	2.87143	2.44033	1.25221	1.84761	1.88132	1.38014
	2.13844	2.1674	2.28038	2.16973	2.64818	1.31105	1.7161	1.84621	1.21545
	2.18351	2.6292	2.34537	2.34371	3.30474	1.49634	1.80318	1.71041	1.35332
	1.95817	2.3231	1.80337	1.448	4.3399	1.37408	1.86703	1.73926
	1.99062	2.60709	1.8651	1.74277	2.49475	1.45545	1.64464	1.75148
	2.63586	1.78754	2.10699	2.19475	2.53231	1.36111	1.72248	1.72931
	2.12101	2.12486	2.10599	1.46712	3.76436	1.29885	1.67274	1.64751
	1.98311	2.22681	2.11671	2.06231	4.08253	1.48145	1.73341	1.76511
	1.90789	2.43117	1.70814	2.65231	4.1139	1.52379	1.71367	1.73001
	1.93491	2.34839	1.77109	2.12209	4.30505	1.26841	1.7685	1.74156
	2.6537	2.4642	1.19188	1.8033	3.89832	1.20975	1.74751	1.74265
	2.30044	2.09068	1.33013	2.55465	4.46203	1.21237	1.83434	1.59392
	1.84301	1.97539	1.84999	2.19135	2.44242	1.19204	1.63702	1.67371
	1.73455	2.52797	1.83877	1.96854	3.71808	1.36319	1.68775	1.51851
	2.01378	1.78604	1.6071	2.31036	3.15548	1.13744	1.79151	1.74713
	1.66654	1.85673	1.90854	2.09847	4.31878	1.294	1.71185	1.53978
	2.4876	2.11554	2.03855	2.27618	4.89593	1.32315	1.84507	1.693
	1.95775	2.20546	2.09795	2.18671	5.0055	1.3028	1.71648	1.62545
	1.79764	1.80592	1.77817	0.996435	4.73889	1.32619	1.80656	1.79318
	1.9276	1.98423	2.07429	2.12731	4.39566	1.21345	1.55791	1.68022
	2.1002	2.10124	2.3115	1.88667	5.12751	1.24678	1.68742	1.71073
	1.81145	2.17815	1.94309	1.30126	4.30729	1.31986	1.71865	1.57819
	1.86582	2.10902	1.3942	2.09477	2.67264	1.41233	1.67414	1.57773
	1.79641	1.87632	1.46361	1.29568	2.32215	1.26542	1.53375	1.57252
	1.66274	2.13128	2.07653	1.98251	2.81394	0.737192	1.54552	1.52992
	2.38322	1.89154	1.44993	2.23671	5.51178	0.882814	1.54332	1.47439
	1.9413	2.02642	1.81527	2.09433	4.68036	0.713179	1.65044	1.41722
	1.89687	1.94274	1.88755	2.02601	2.76243	1.23006	1.60379	1.40688
	2.34464	2.02244	2.09985	2.16929	5.09848	1.45258	1.57015	1.44977
	2.03777	1.89481	1.79774	1.34801	2.77215	1.25228	1.6163	1.54713
	1.97054	2.05309	1.92377	1.26181	5.06049	1.51272	1.61596	1.45942
	2.00011	1.74471	1.91273	1.64255	5.46214	1.44647	1.52678	1.5441
	2.04191	1.91417	1.83026	0.942014	5.67053	1.4878	1.54603	1.39084
	1.89346	2.08976	1.40037	1.46786	2.2108	1.45506	1.52331	1.44942
	1.78999	1.84046	2.02065	1.37657	2.26453	1.48267	1.40601	1.59384
	2.01065	2.07234	1.74341	1.15103	2.19418	1.42892	1.36733	1.60549
	2.05373	1.09689	1.70995	1.23141	2.42038	1.36578	1.39475	1.72863
	2.16834	1.62409	1.97877	1.52976	1.47374	1.37072	1.44032	1.51426
	2.21995	1.74771	1.90525	4.50309	1.71725	1.50666	1.48321	1.54792
	1.96785	1.94843	2.11413	4.47794	1.6979	1.46983	1.49825	1.52181
	2.03027	1.40755	1.86122	3.44429	1.68465	1.55374	1.47735	1.52095
	1.97466	2.02501	1.94966	4.03906	1.65445	1.41598	1.60817	1.47281
	1.96537	1.92996	1.5684	5.06736	1.73864	1.33668	1.46424	1.70506
	2.07002	1.88266	1.92241	5.04884	1.69257	1.26214	1.54887	1.41732
	2.07143	1.55268	1.71493	4.11185	1.58367	1.41793	1.4949	1.63791
	1.90527	1.94746	1.22983	1.65044	1.83635	1.4578	1.64652	1.73146
	2.04008	2.06322	1.35989	4.30316	1.55908	1.3114	1.4193	1.49541
	1.66739	1.45478	1.37829	4.16626	1.50683	1.3668	1.52872	1.55098
	1.97436	1.91582	1.16338	4.46418	1.79177	1.19152	1.50041	1.5245
	1.82401	1.39675	1.05713	5.28695	3.60282	1.26178	1.55899	1.6758
	1.73596	1.93483	1.2781	5.31469	3.29609	1.33596	1.62502	1.49202
	1.95153	1.97105	1.2938	5.3999	4.07795	1.31776	1.45488	1.37146
	1.64775	1.7816	1.48231	4.19166	4.75677	1.25354	1.5793	1.50868
	2.07797	1.89592	1.28267	1.62707	4.80565	1.31477	1.52577	1.57113
	1.88028	1.79693	1.20823	4.79973	4.48041	1.15696	1.48315	1.68272
	1.74496	1.87035	1.21014	3.77048	4.84536	1.7503	1.60612	1.39695
	1.9668	1.36054	1.3987	4.0859	4.65318	1.61063	1.46504	1.82012
	2.0342	1.67623	3.14306	1.64951	4.61284	1.766	1.4218	1.66066
	1.88026	1.99758	1.23421	1.55594	4.34463	1.77979	1.49273	1.50654
	1.95833	1.92249	3.3174	1.10635	3.90867	1.59738	1.56539	0.85842
	1.1691	1.92792	2.76593	1.3659	4.6222	1.73469	1.48571	0.932698
	1.14068	1.41842	3.30543	1.03244	5.06872	1.87396	1.54332	0.954608
	1.42614	1.33305	1.27064	1.15419	3.81795	1.71296	1.52017	1.79733
	1.27683	1.78395	3.69186	1.0926	4.1594	1.83689	1.49071	1.63724
	1.51418	1.90929	3.74444	1.24735	5.84151	1.72174	1.57721	1.70243
	1.83551	1.67	3.28185	1.19902	4.71978	1.63971	1.6616	1.62976
	1.81199	1.84251	3.25871	0.972339	1.52708	1.71216	1.61372	1.61183
	1.96562	1.32202	1.42553	1.03213	5.11978	1.7253	1.47404	1.62011
	1.2442	1.33877	1.1747	1.86842	4.83258	1.80608	1.80217	1.73443
	1.07873	1.2622	3.72162	2.09107	4.3854	1.61088	1.57052	1.76298
	1.88273	1.27505	3.19392	2.0721	4.16099	1.84211	1.5637	1.61637
	1.19437	1.45014	1.13805	2.22115	1.68747	1.59319	1.55457	1.68327
	1.44086	1.326	2.83079	2.12622	1.49721	1.65474	1.50243	1.53128
	1.85249	1.08019	2.90215	2.07512	2.35081	1.63969	1.49149	1.78888
	1.75345	1.34085	3.36278	1.96863	2.33808	1.68759	1.10002	1.90436
	1.54394	1.26588	3.18225	2.03716	3.06714	1.94069	0.924395	1.60907
	1.32132	1.23322	3.49983	2.86257	3.24399	1.71778	0.981059	1.7115
	1.29991	1.16514	2.99425	2.81951	3.5147	1.58487	0.971932	1.74387
	1.86367	1.35304	3.06779	2.44865	3.41663	1.76972	1.04687	1.71809
	2.04624	1.13517	3.03945	3.42862	2.53374	1.6224	1.76951	1.66309
	1.93685	1.42773	2.65704	2.77027	3.48502	1.72727	1.60916	1.58931
	1.78532	2.86339	2.21947	2.46644	2.25104	1.88689	1.57517	1.65845
	1.9773	1.11056	1.40495	3.49951	1.67558	1.72124	1.62551	1.69642
	2.04952	1.1743	1.45442	3.39752	2.85507	1.59644	1.64117	1.4091
	1.96839	2.90605	1.48387	3.37164	2.6322	1.71901	1.49697	1.63591
	1.01926	2.66076	1.41857	3.04096	4.09456	1.85982	1.55281	1.57613
	1.83746	3.15015	0.815989	3.27017	3.20598	1.65257	1.63019	1.72762
	1.04737	1.1877	0.848433	3.43702	2.97361	1.50901	1.61301	1.26096
	1.10433	3.00775	1.07703	2.46214	3.54273	1.69156	1.54155	1.35181
	2.04312	1.07656	1.02437	3.00878	3.10605	1.65029	1.78466	1.37266
	1.72953	2.40535	1.15582	1.93248	2.59835	1.63939	1.75946	1.36703
	2.08782	3.18543	1.04685	2.91511	1.41975	1.5422	1.79343	1.244
	1.64735	3.25852	0.839398	2.6742	1.38929	1.73791	1.59473	1.49084
	1.61795	3.30329	1.08088	3.07628	1.31237	1.69241	1.55663	1.43284
	1.32115	3.34105	0.99112	2.9424	1.34992	1.51119	1.698	1.33152
	1.36206	1.11119	1.08291	2.04221	1.38617	1.46793	1.78744	1.33196
	1.45333	2.75664	0.960285	2.99751	2.89415	1.54891	1.51151	1.12812
	1.23195	1.0824	0.91769	3.02015	3.65431	1.42252	1.56974	1.32683
	1.52088	3.04818	0.937246	2.28981	3.55118	1.7455	1.502	1.35118
	1.32853	2.51418	0.87565	3.29267	2.78365	1.80555	1.65899	1.48667
	1.47414	2.91854	0.75006	3.0592	3.24885	1.73298	1.58873	1.41741
	1.18809	3.05956	1.98335	2.1218	4.12395	1.50144	1.62011	1.40912
	1.06666	2.65525	2.25014	2.16872	3.99946	1.81182	1.7289	1.44128
	1.02232	2.62083	2.18682	2.99572	4.31423	1.73586	1.72566	1.2338
	1.27014	1.44372	2.34313	3.23934	3.77544	1.79529	1.69659	1.30226
	1.09497	1.9991	2.31948	3.07818	4.24094	1.51312	1.59956	1.26209
	1.13321	1.26341	2.21724	2.3264	2.58557	1.79753	1.33919	1.36572
	1.10123	1.55395	2.39424	3.01768	3.65793	1.51178	1.51631	1.2367
	1.10014	1.29068	2.23393	3.27217	3.27322	1.58722	1.47687	1.17656
	1.21857	1.41945	2.1527	2.74229	3.07103	1.62303	1.2872	1.38387
	1.13466	1.42605	2.23479	2.60726	1.75736	1.63462	1.3512
	1.17532	1.13871	2.13308	3.06936	1.49449	1.54664	1.3454
	1.35659	1.05115	2.09427	2.22086	1.41674	1.62695	1.3757
	2.3759	0.922611	2.18041	3.08684	1.52769	1.68844	1.18462
	2.44262	1.07227	2.91269	2.81107	1.30726	1.42849	1.25158
	1.6618	1.1851	2.1408	2.62571	1.3671	1.36592	1.34111
	2.39847	0.715319	1.89957	2.87484	1.70947	1.39732	1.36755
	1.49036	0.781931	2.73931	2.9322	3.0752	1.49347	1.29713
	2.47711	0.898066	2.62814	2.74221	2.74597	1.46275	1.25886
	2.58206	0.895015	1.94692	3.18681	3.16296	1.58378	1.2623
	2.20213	2.22734	2.73551	2.89488	3.21253	1.46132	1.34423
	2.34293	2.09425	2.02462	1.94118	3.07119	1.35386	1.3346
	1.20492	2.01223	2.16441	3.14896	2.31561	1.5205	1.33327
	1.31216	2.22326	2.8826	2.56404	3.68909	1.52361	1.49289
	1.66746	1.88047	3.16318	2.87663	3.91827	1.47223	1.33335
	2.64419	2.04466	2.7954	2.90364	3.43909	1.40689	1.23999
	2.07311	2.2083	3.43676	3.20875	3.99153	1.47205	1.18432
	2.48781	2.17263	1.89586	2.93085	3.68821	1.49225	1.23996
	2.06203	2.17334	1.86417	3.04256	3.11176	1.46763	1.39964
	1.33695	2.26935	2.55099	3.12452	3.37338	1.50964
	2.28726	2.21125	2.40105	2.08628	1.22578	1.57207
	1.43097	2.1227	2.9399	1.84639	1.38188	1.61736
	2.22641	2.68457	3.49496	2.88617	0.987704	1.62502
	2.35136	2.20908	3.16552	2.53234	0.860326	1.46807
	1.22246	2.54389	3.30746	2.54314	1.04614	1.49871
	1.26972	2.99606	3.01789	2.29993	2.31181	1.36505
	1.65217	2.8935	2.78599	2.18566	1.43261	1.52251
	1.35589	3.14947	2.04206	2.12236	2.81455	1.52177
	1.3557	3.09669	2.15533	2.23739	2.27391	1.37507
	1.26136	2.25567	2.04931	1.87584	2.80371	1.35444
	1.27085	3.02185	2.93221	2.14867	3.1592	1.50198
	1.17786	2.16151	2.23445	2.07067	3.17739	1.58709
	1.10314	2.153	2.11613	1.94019	2.25075	1.59751
	0.79341	3.02553	2.20095	1.98006	3.12363	1.56267
	0.968496	2.34549	2.83245	2.20947	1.03395	1.42441
	1.2408	1.969	2.59248	2.09596	2.96066	1.70942
	1.24585	2.07293	2.22004	2.29091	2.12232	1.42774
	1.06904	2.41566	2.04872	2.13306	2.93328	1.39596
	0.982333	2.39732	2.0977	2.02499	2.61555	1.55385
	1.31351	2.36966	2.12296	2.43808	2.99635	1.39506
	1.08794	2.3511	2.57893	2.12015	1.91312	1.40067
	1.21409	2.73995	2.10756	2.14174	2.86976	1.56785
	0.923306	2.32259	2.74012	3.48683	2.78422	1.3431
	0.864325	1.99313	2.89466	2.70052	2.67276	1.42854
	0.926902	2.69553	2.44326	1.82133	2.30146	1.62357
	0.806052	2.68167	2.6317	2.09485	1.17064	1.60799
	0.807092	2.43036	2.45147	3.28549	1.24031	1.50857
	2.0836	2.19276	2.0334	2.67474	1.64849	1.57951
	2.06695	2.88299	2.44041	3.61063	1.99602	1.54904
	2.43023	2.11128	2.39267	3.00098	1.72278	1.60413
	2.04745	2.82746	1.94742	2.80828	1.94604	1.38216
	2.11509	2.04998	2.29089	2.71301	1.56223	1.50476
	2.02035	2.97072	2.48972	2.74522	2.16245	1.40351
	2.22278	2.1877	2.41301	1.91032	1.97443	1.37625
	2.04654	2.4472	1.99187	3.354	1.23176	1.47324
	2.10135	2.05232	2.37384	3.10192	3.17129	1.47031
	2.05362	2.99162	2.39398	1.98492	4.85688	1.44086
	1.96326	1.92149	2.65484	2.58534	3.668	1.36853
	1.9364	2.80212	2.24218	2.95759	4.63119	1.446
	2.16068	1.94632	2.38738	3.62068	4.76708	0.990442
	2.12751	2.25023	2.58498	2.05458	4.49095	0.975602
	1.89586	2.85747	2.31076	3.16141	5.03479	0.958646
	2.01189	2.43294	2.55799	2.13788	4.581	0.993274
	1.84578	2.18642	2.48127	2.34868	3.35711	0.961776
	2.03948	1.97411	2.16932	3.54165	4.06599	1.00286
	2.18477	2.8337	2.44148	3.00167	2.67064	1.07113
	2.56074	2.66454	2.38719	1.83337	3.70432	1.17399
	2.22498	2.66009	2.40231	2.63366	2.96208	1.05069
	2.66439	2.20762	2.15795	2.1633	1.31556	0.973222
	1.91236	2.09695	2.30259	3.74777	1.25296	0.924227
	1.98437	2.13	2.33555	3.79684	0.892022	0.850309
	2.43823	2.52048	2.2676	3.75749	1.51474	1.74144
	2.00917	2.09518	2.04303	3.25224	1.80534	1.62276
	1.98412	2.36147	2.19981	2.45521	1.54837	1.65609
	2.45185	2.21233	2.20162	3.85681	2.08998	1.66961
	2.41974	2.0355	2.74098	3.98734	1.89929	1.5287
	1.95258	2.11289	2.49065	4.22523	2.12319	1.53607
	1.67679	2.07748	2.85085	1.76779	2.30235	1.59119
	2.38305	2.10355	2.431	1.88141	2.13414	1.63591
	2.4401	2.13588	1.98074	3.94846	1.84511	1.63594
	2.406	2.77652	1.80222	1.95237	1.6847	1.70218
	2.55962	2.37737	1.92469	1.94815	1.86675	1.67798
	2.27846	1.83016	1.96285	3.34833	2.03968	1.71925
	2.15166	2.22693	2.00593	3.76484	1.84701	1.48868
	2.0287	2.37776	2.12189	3.3171	0.874803	1.62196
	2.06619	2.13369	2.15749	3.61819	1.13854	1.72632
	2.08012	2.10675	1.86488	2.00104	1.69933	1.61102
	2.23757	2.40056	2.15761	2.12285	1.88823	1.56636
	1.991	2.20233	2.06665	1.83133	1.6067	1.64778
	1.99867	2.2145	2.00964	2.06381	1.74011	1.54551
	1.85054	2.29111	1.97003	2.06384	1.74766	1.62816
	2.89321	2.33804	1.79837	1.95445	2.95602	1.51296
	2.08654	2.18615	1.99638	1.94688	3.0808	1.54596
	1.94806	2.22207	2.12074	1.97052	1.73456	1.7441
	2.78563	2.17285	1.60141	1.99625	2.69251	1.63155
	2.03069	2.05615	1.9695	1.7903	3.16853	1.5501
	2.42666	2.57968	1.86736	1.92798	2.78208	1.43526
	2.15171	2.46464	2.02884	2.05817	3.34775	1.63203
	1.71942	2.40276	2.18374	1.84083	3.09279	1.55322
	2.63597	2.29666	1.80927	1.64837	3.03143	1.56943
	2.28405	2.16495	2.6276	1.9028	3.47668	1.67316
	2.46195	1.94274	2.68129	1.83259	2.74729	1.60909
	2.39288	2.0094	2.09968	2.00348	2.89809	1.59509
	2.28932	2.19534	2.11336	1.2908	3.42511	1.54041
	2.19717	1.92011	2.86003	1.33525	3.5648	1.53362
	1.88081	1.91163	2.06804	1.10962	2.10651	1.60542
	2.12972	2.08477	2.22537	1.44653	3.20616	1.56106
	2.59892	2.06325	2.24736	1.35191	2.99633	1.51
	2.16827	1.98117	1.79292	1.30773	3.35257	1.55209
	2.06849	2.0949	2.22046	1.3957	2.8012	1.51785
	2.10189	1.70543	2.15243	1.31319	3.85229	1.73069
	1.9597	2.04226	2.68279	1.33377	2.51465	1.61131
	2.10036	1.95941	2.63635	1.31594	2.72361	1.57489
	2.11462	2.18759	2.30489	1.25165	4.32739	1.56766
	1.86828	2.00667	2.1843	1.30265	4.58174	1.49889
	1.76268	2.1513	2.17779	1.33147	2.46523	1.46813
	2.30426	1.7532	2.4118	1.4024	3.80166	1.38864
	1.9939	2.16124	2.22629	1.423	3.32897	1.29702
	1.92026	1.90206	2.43767	1.4192	3.57127	1.19967
	2.12409	2.20844	2.65782	1.33067	3.28483	1.30674
	2.02722	2.03219	2.08754	1.36185	2.02124	1.34087
	2.025	1.93124	2.87498	0.983099	2.05368	1.25571
	1.83791	1.94221	2.24081	1.7861	1.92324	1.45145
	1.72446	1.94011	2.24357	1.4251	2.10252	1.27989
	2.14107	2.78767	3.56485	1.55738	1.89344	1.35205
	1.87696	1.67594	2.18401	1.47929	1.32461	1.32928
	1.9767	2.46415	2.69331	1.45883	1.36318	1.43019
	1.88899	1.72848	2.08838	1.49619	1.43364	1.32434
	1.99419	1.74975	2.2467	1.4521	1.71725	1.38645
	1.86738	1.56917	2.90879	2.19832	2.45337	1.26375
	1.89305	2.70906	3.76183	2.02273	2.55709	1.2515
	2.11287	2.77418	3.2992	2.88486	1.73686	1.25399
	2.18164	2.2042	2.31537	2.40825	2.5329	1.28246
	2.25441	2.29085	3.26481	3.04968	2.52555	1.30404
	2.16655	2.3177	2.46781	2.97244	2.58585	1.24181
	2.01669	2.33333	2.37149	2.4747	2.53669	1.29206
	2.02769	2.82269	3.31905	1.55802	3.01865	1.33306
	2.00906	1.80055	1.75488	2.92331	2.18331	1.31331
	1.94975	2.51713	2.9706	2.36328	1.63189	1.38742
	2.19132	2.18648	2.62031	2.40895	1.81217	1.31267
	1.96867	2.54867	3.20338	1.67147	3.17183
	2.02481	2.00499	3.16976	3.43697	3.28895
	2.01758	1.86918	2.2209	3.39554	1.78202
	2.02525	2.91375	3.37611	3.43046	3.294
	1.98944	2.53564	2.30677	1.42965	3.45347
	2.17009	2.0425	2.28226	2.99565	3.36385
	2.17993	2.83598	2.12901	3.51864	3.63818
	2.11345	2.78068	3.10025	3.59891	3.49449
	2.00234	1.98514	2.13923	3.59309	3.6447
	2.17507	2.04621	1.78862	3.34041	1.56892
	2.22311	1.79411	2.69876	3.61825	3.18474
	1.98079	2.00814	2.12938	3.70363	3.56503
	2.24799	2.88381	2.75894	2.43431	2.65536
	2.26617	1.74586	2.15459	3.14324	3.22805
	1.86685	2.60247	2.48999	4.00576	2.13451
	1.93719	1.79995	2.13922	3.09107	2.33063
	1.80752	1.963	1.57438	3.8899	2.68791
	2.39152	3.02293	1.89853	2.52994	2.65948
	1.96137	2.05651	2.09589	3.09719	2.49984
	2.21761	2.84225	1.98983	1.38894	1.89884
	2.14348	2.10743	1.7515	3.40591	2.60131
	2.00323	2.28911	1.98647	2.96995	2.44389
	2.07856	2.57084	1.87673	2.77778	2.40713
	2.28361	2.80391	1.67859	3.02228	2.751
	2.15066	1.91934	1.70349	2.52143	2.45566
	2.19258	1.85462	1.83573	1.63663	2.17823
	2.16538	2.42608	1.30338	1.33895	1.84724
	1.9844	2.40003	1.02454	1.75384	1.85672
	1.91629	2.08158	0.977316	1.6005	3.30537
	2.04354	1.6233	1.29307	1.56944	3.1755
	1.79744	1.72109	1.36544	1.37977	3.60794
	1.90165	1.90103	1.22341	1.35198	2.25974
	2.00563	1.94716	1.19226	1.72146	3.18156
	2.09738	1.98721	1.32613	1.73211	3.15229
	1.89464	1.90871	1.44965	1.73232	1.45376
	2.03561	2.18548	1.14464	1.33439	2.46885
	1.69836	2.01214	1.22759	1.99743	3.08339
	1.8118	1.95097	1.2549	1.72529	3.14281
	1.94646	2.1007	1.3209	2.52171	2.66157
	2.56347	1.9979	1.02588	1.74721	2.7384
	2.04072	2.10344	1.23066	1.45538	2.50871
	1.73654	2.05614	1.12423	1.76992	1.59091
	2.1225	1.78142	1.22773	2.58201	1.69179
	1.97613	1.83942	1.01215	2.61242	2.12134
	1.9069	1.91236	1.18352	2.26286	2.0175
	2.35188	1.88739	1.13275	2.52655	2.34817
	2.74265	0.998462	1.15194	2.2337	2.11652
	1.76045	0.921367	1.05387	2.35173	3.32461
	1.84595	1.06267	1.21695	2.51754	3.71012
	2.53375	1.39096	1.11581	2.71076	1.90351
	1.65698	1.28376	0.976942	2.33571	3.42924
	2.06347	1.25798	1.074	2.11455	3.75099
	1.81927	1.28194	1.1654	1.56687	1.90995
	2.01894	1.40513	1.17734	1.46472	1.85942
	2.26695	1.43029	1.10582	1.80691	3.14831
	1.77278	0.984099	1.19385	2.69147	2.05517
	1.99241	1.05924	1.14385	1.79334	3.88586
	2.0468	1.23822	1.08099	2.03228	4.55555
	1.80559	1.23448	1.71953	1.8263	4.19591
	1.88157	1.12864	1.8534	2.70141	4.55369
	1.74619	1.12397	1.46834	1.60957	4.43664
	2.67747	1.0927	1.73699	1.57749	4.14561
	2.26104	1.02221	1.59015	2.46399	3.73574
	1.85801	1.22619	1.55165	2.54614	3.4455
	1.77778	1.19078	1.6112	1.63238	2.1968
	2.70585	1.01789	1.50221	1.85697	1.28171
	2.1833	1.19932	1.69197	2.19368	2.28189
	1.79517	1.25145	1.70633	1.88657	2.51328
	2.1319	0.893858	1.74981	1.76992	2.16229
	2.61049	0.979687	1.47334	1.71069	2.62999
	1.88875	1.02399	1.53857	1.06622	2.3071
	2.61555	1.5484	1.58435	0.97061	2.07225
	1.98525	1.59496	1.5122	0.900873	2.26472
	1.80171	1.72805	2.55206	1.25466	1.9145
	2.1677	1.58302	1.59062	1.18665	1.9663
	1.93182	1.60369	1.85511	1.16795	1.71279
	2.33299	1.63418	2.75598	1.1331	2.05819
	1.86667	1.60943	2.63422	1.03039	2.01528
	2.07858	1.63085	1.62762	1.06696	1.90653
	2.32646	1.74189	1.8155	1.09204	1.7787
	1.79294	1.9498	2.90683	1.14951	2.50154
	1.85584	1.58692	3.13029	1.07378	2.00391
	1.93124	1.81798	3.37209	1.74628	1.95372
	2.06647	1.60863	1.53263	2.27948	2.66341
	2.12268	2.08839	2.98028	2.44764	2.28562
	2.06574	1.74984	3.50495	2.33578	2.64125
	2.21519	2.04872	3.23386	2.47045	2.73023
	1.67434	1.6036	3.48836	2.2769	2.50091
	2.00872	2.76685	1.63501	1.33	2.72715
	2.09732	1.86564	2.94652	2.67041	2.75743
	1.63402	2.63989	1.49297	2.80684	2.57612
	2.12691	2.02862	3.53485	2.06435	2.6759
	1.92106	2.47018	3.16837	2.1024	3.21699
	2.10416	1.77901	1.38395	1.96725	3.23447
	1.89547	2.58886	3.13772	2.16353	2.77224
	1.98012	2.62302	2.89646	2.84933	2.97909
	2.06826	2.95487	1.59667	1.40693	2.99977
	1.81744	2.519	3.0598	1.11719	2.55644
	1.90851	1.78047	3.09291	1.57173	1.99969
	1.71491	3.14463	2.63827	1.85731	2.87501
	1.85384	2.96467	3.24365	2.54784	3.03056
	2.16497	1.54807	2.69576	2.32947	1.88803
	1.88938	2.64313	2.9999	1.79631	2.56194
	2.14711	2.58523	2.88468	2.43189	2.88177
	1.97707	1.76452	2.69548	2.35901	2.55831
	1.81869	1.60502	3.13587	1.59153	2.74731
	1.83029	2.97052	3.01918	1.41239	3.12371
	1.69961	1.89117	2.66717	1.3643	3.49283
	1.83627	3.43555	1.38107	1.49401	2.80625
	1.95957	3.07613	2.62007	1.5069	2.47875
	2.08336	1.82615	2.74959	1.45767	2.77807
	1.86642	3.20742	2.82746	1.49022	3.13967
	1.8041	2.9197	1.66249	1.25019	2.66335
	1.64045	2.81962	2.057	1.13258	1.825
	1.6501	1.71572	1.88021	1.09845	3.11116
	1.68716	1.50739	1.58162	1.27983	3.2497
	1.70106	1.57216	1.50993	1.2982	3.19397
	1.87312	1.7333	1.5111	1.20066	3.20704
	2.03796	1.60463	1.31435	0.932023	1.85328
	2.02603	1.61891	1.44914	1.16055	2.86322
	2.0843	1.53483	1.52716	1.26339	2.46257
	2.11684	1.63444	1.53945	1.14948	2.93001
	1.9539	1.47492	1.78079	1.32059	2.23803
	1.95534	1.37852	1.74238	1.16716	2.59954
	1.88543	1.61632	1.47172	1.21804	2.09648
	0.991858	1.49614	1.69376	1.49472	2.07601
	1.04023	1.40981	1.64546	1.88391	1.92561
	1.05424	1.51048	1.73642	2.02351	2.0548
	1.01194	1.45226	1.50929	1.19406	2.26276
	1.36924	1.42798	1.69923	2.50707	1.77884
	1.22601	1.5769	1.67886	1.57107	2.06423
	1.29061	1.404	1.63566	2.2944	1.82246
	1.1676	1.70273	1.56642	2.60546	2.08052
	1.09881	1.62293	1.54796	1.79386	1.95125
	1.27152	1.79027	1.60478	2.42859	2.05321
	1.22223	1.50363	1.42981	2.08745	2.74635
	1.18357	1.77811	1.55227	2.39005	2.82378
	1.21954	1.71698	1.6294	2.44649	2.4393
	1.18024	1.66111	1.7084	1.9862	2.0721
	1.08662	1.344	1.50497	1.02731	2.86773
	1.13554	1.45706	1.50496	0.937271	2.70653
	1.13649	1.34271	2.36869	0.972368	2.09006
	1.0271	1.54345	2.13871	0.910433	3.35033
	1.12122	1.65563	2.45423	0.861062	3.34606
	0.923753	1.64075	1.52352	0.836669	3.42591
	1.07831	1.79094	1.93546	1.88329	3.12317
	1.16973	1.55268	2.205	2.00885	3.30119
	1.19476	2.23985	1.51119	2.19449	3.66342
	1.06424	1.93544	2.16247	2.12659	3.19482
	1.67775	1.83935	2.29729	2.14484	3.75671
	1.51552	1.27225	2.34399	2.21086	3.60758
	1.58706	2.32112	1.56861	1.81384	3.25291
	1.77867	2.3537	1.62943	2.51797	3.58162
	1.4504	2.02861	1.62464	2.02789	3.45271
	1.69672	1.77176	1.58453	1.62405	3.56415
	1.81146	1.44065	1.75964	2.03837	3.05678
	1.75052	1.3749	1.72686	2.46822	3.17895
	1.45171	1.99595	2.11838	2.3822	3.1518
	1.76305	1.5317	1.39769	1.97725	2.40371
	1.61731	1.39948	1.7914	2.4138	2.64905
	1.67842	1.89741	1.77099	2.4441	2.4313
	1.62725	1.67302	1.77703	1.62591	2.17914
	1.56481	1.48738	2.11883	1.48248	1.64771
	1.42661	1.53293	2.03855	0.881628	1.73688
	1.3514	1.36866	1.39248	1.03455	1.92147
	1.72699	1.77789	1.67485	1.10055	1.27661
	2.47253	1.91278	0.958667	0.877411	2.38316
	2.02685	1.73143	0.984783	0.988468	2.83192
	1.38889	1.56747	0.937839	0.831281	2.91122
	1.53035	1.71614	0.940643	0.808297	2.9241
	2.69991	1.53212	0.922333	0.902507	3.02502
	1.62246	1.53607	1.04464	0.974437	3.06682
	2.58281	1.33709	1.04899	0.943575	2.9451
	1.89656	1.22374	1.02941	1.58232	2.33437
	1.9444	1.61732	0.956227	1.03603	3.29964
	2.0535	1.69194	0.986051	1.6717	3.23252
	2.47711	1.51793	1.03985	1.51922	2.70342
	1.41788	1.56074	1.15652	0.985902	2.61535
	1.98142	1.63329	1.10952	1.46716	1.24431
	2.43787	1.58734	0.920755	1.02287	2.86168
	2.76218	1.68871	1.0349	1.10308	1.55386
	2.70091	1.56645	0.939363	1.04982	1.96833
	1.99978	1.48764	0.884347	0.95384	1.93258
	2.56864	1.46988	0.82979	1.06666	1.97445
	1.41362	1.6181	1.052	0.974906	1.86011
	1.45788	1.48305	1.0382	1.13929	2.2475
	2.62172	0.998342	0.835695	1.18345	1.85792
	1.69067	1.11769	1.55374	1.15543	1.46
	1.786	0.980324	1.84218	2.59564	1.35837
	1.78601	1.06819	2.21931	2.39419	2.04473
	1.56024	1.03804	1.82609	3.30586	2.0981
	2.34302	0.99942	2.40463	2.98984	2.04843
	2.85683	0.996691	1.42426	1.27654	2.21702
	2.68528	1.00876	1.84261	1.00332	2.08057
	2.98749	1.08146	1.47453	2.85007	2.12125
	3.01379	1.0684	2.41206	3.20282	2.20498
	2.78445	1.01777	2.28464	3.79086	2.27205
	1.7491	0.923223	1.77823	1.0839	2.5875
	2.6237	0.89847	2.36983	3.79007	2.04821
	1.65786	0.872953	1.66608	3.25876	1.8064
	1.48068	1.86836	1.73649	3.73316	2.18076
	1.35974	1.78872	2.10545	3.42999	2.3217
	2.84548	1.85327	2.0577	3.80169	2.2102
	1.8567	2.01059	1.38188	3.08081	2.45935
	2.66076	1.9024	1.97381	3.12834	0.899853
	1.62437	2.07602	1.60644	1.32245	2.11133
	1.5344	1.52212	1.27771	3.5503	2.15279
	1.41494	1.6859	1.29384	2.67681	2.70043
	1.53922	1.49537	1.42498	2.10484	2.96008
	1.7048	1.26278	1.50054	2.603	2.69095
	1.61916	1.84441	1.50908	2.82279	2.77258
	1.57745	1.44998	1.52106	3.054	2.89831
	1.46515	1.35788	1.48827	2.8111	1.96209
	1.4118	1.33088	1.34463	1.9486	2.57587
	1.34253	2.06434	1.39806	1.66367	1.40071
	1.53245	1.91288	1.29495	0.967918	1.83002
	1.61328	1.74634	1.4056	1.11227	1.44889
	1.66776	1.89476	1.36386	1.05357	1.76607
	1.47908	1.41305	0.97398	1.07722	1.78259
	1.63981	1.29351	1.06113	1.3162	1.31781
	1.51107	1.49558	0.946186	1.28956	1.48393
	1.51201	1.61542	1.09051	0.704972	1.48907
	1.5269	1.3311	1.03586	0.910862	1.88451
	1.76006	1.76101	0.912705	0.747521	1.40083
	1.74592	1.41053	0.808213	0.758064	1.78201
	1.55052	1.47168	1.03511	0.911166	0.862871
	1.63794	1.34585	1.07952	0.755212	0.765429
	1.5811	1.38402	1.22761	1.09363	1.51584
	1.58829	1.35452	1.17618	1.29642	1.61697
	1.56488	1.51862	1.14383	1.59037	1.5834
	1.52682	1.46413	1.10581	1.42798	1.35239
	1.39833	1.73743	1.16942	1.67283	1.69777
	1.61518	1.68971	1.17052	0.919683	1.869
	1.66805	1.62715	1.05265	1.37023	1.69097
	1.57858	1.39124	1.18571	1.55584	1.54052
	1.41148	1.51783	0.968327	1.71527	1.61688
	1.44122	1.4388	1.32993	1.48212	1.3994
	1.35809	1.42747	1.30297	1.34349	1.59507
	1.54529	1.46537	1.59739	1.31294	1.78864
	1.46429	1.32543	1.6404	0.896038	1.65462
	1.55252	1.35443	2.1863	0.823394	1.65376
	1.37107	1.33004	1.42415	0.979807	1.80512
	1.44107	1.32782	1.34266	1.36458	2.49933
	1.52579	1.43067	2.19381	1.52913	2.39112
	1.40522	1.33419	1.52421	1.05457	1.81796
	1.8591	0.897298	1.65915	1.25944	1.72269
	1.83435	0.938648	1.75225	1.467	2.35492
	1.74417	0.766689	2.1392	1.29	2.21607
	1.52198	1.03422	2.21808	1.67909	2.29698
	1.38973	0.962684	1.98015	1.55831	2.51559
	1.47075	0.945534	1.73054	0.963391	1.94383
	1.6638	1.0629	1.21965	1.54441	1.82871
	1.50946	0.868901	1.55126	1.08511	1.89329
	1.66495	0.839974	1.60496	0.992341	2.08073
	1.47002	1.33548	1.27024	1.01555	1.8085
	1.37917	1.2042	1.06744	1.41578	1.89227
	1.52364	1.35652	0.967573	1.49502	2.16246
	1.4943	1.16795	1.03019	1.36126	1.86143
	1.45578	1.12953	1.08043	1.60721	2.08342
	1.54088	1.02648	0.927478	1.84155	1.82305
	1.63036	1.21013	0.889434	1.66089	1.82466
	1.58069	1.12439	0.678989	1.87145	1.96062
	1.41986	1.07338	0.725413	2.50114	1.82946
	1.75262	1.13361	0.703428	2.4619	2.08471
	1.32176	1.21238	0.745303	1.61904	2.14846
	1.58618	1.08053	0.70211	2.4577	2.21454
	1.68874	0.954807	1.01982	1.6276	1.88233
	1.78738	1.17519	0.831609	2.19948	1.69815
	1.37622	1.26575	0.840099	2.51523	1.86653
	1.73282	1.41635	0.817065	1.75638	1.49011
	1.3997	1.31242	1.45238	2.68097	2.15998
	1.43771	1.37825	1.65174	2.38743	1.67315
	1.4923	1.43418	1.59929	2.42328	2.71025
	1.588	1.51919	1.83416	1.89713	1.89277
	1.4953	1.66743	0.972344	2.78819	2.75242
	1.60868	1.62509	1.95371	2.53588	2.00407
	1.71015	1.77542	1.47312	1.6522	2.77063
	1.60887	1.2616	1.35318	2.61402	1.91102
	1.36745	1.70873	1.90244	2.41653	2.84226
	1.48313	1.77104	0.755676	2.54508	2.24139
	0.95124	1.68744	1.20847	1.87576	1.89383
	1.00818	1.20932	1.4223	2.7526	1.66216
	1.00039	1.87191	1.82751	1.82093	2.04455
	0.974828	2.0162	1.76438	3.02644	2.13045
	0.801444	1.99421	1.62353	3.58409	1.55191
	1.1533	1.70471	1.33249	3.43568	1.36175
	1.12061	1.25457	1.82363	1.90092	1.42138
	1.13879	1.08357	1.51727	3.12413	1.50913
	0.993121	1.08385	1.47724	3.50971	1.465
	0.929603	1.20585	1.32487	3.66179	1.52275
	0.859913	0.892097	1.78317	2.72435	1.87509
	0.959206	1.02298	1.72282	1.77899	1.80431
	0.912708	0.838159	1.42559	3.02216	1.61048
	1.00683	0.91662	1.4122	3.60939	1.89311
	1.009	0.692789	0.881508	2.19618	1.84907
	0.822887	0.694605	0.867252	3.47912	1.86968
	1.13739	0.688797	0.895691	2.12725	1.74285
	1.51898	0.805048	0.811075	2.93295	1.86941
	1.30652	0.603082	0.829154	1.95628	1.62886
	1.61258	0.700371	0.943869	2.1784	1.50332
	1.65789	1.37401	1.0851	1.81049	2.01024
	1.79929	1.23389	1.00474	1.8977	2.01285
	1.32154	1.3737	0.918763	1.85232	1.97252
	1.77316	1.32642	0.933655	1.60332	2.13453
	1.95697	0.77231	0.906871	1.95558	2.10556
	1.59449	1.54687	0.979951	1.31446	2.32974
	1.19793	1.75227	0.992945	1.36925	2.17519
	1.81983	0.77027	0.943722	1.23323	2.05682
	1.87005	1.67271	0.901218	1.46421	2.26448
	1.39256	1.41873	0.930158	1.42193	2.02517
	1.45196	0.794543	1.0229	1.53058	2.04742
	1.3988	1.51616	1.13516	1.76454	2.1085
	1.33184	1.68979	1.06064	1.46771	2.97696
	1.38421	1.54073	1.02789	1.71037	2.22033
	1.68731	1.51659	1.01689	1.58853	2.59181
	1.57306	1.31304	0.914427	1.54156	2.25312
	1.60111	1.52085	1.09945	1.48251	2.11501
	1.67139	1.51247	1.20005	1.5567	2.24275
	1.37134	0.86195	1.26797	1.74789	2.3817
	1.55238	0.777563	0.975615	2.04613	2.50594
	1.33539	0.852581	1.84033	1.76676	2.84254
	1.5443	0.886439	2.46278	1.79808	2.25603
	1.61897	0.819548	2.43935	1.53438	2.46644
	1.45311	0.875374	0.988503	1.58244	2.31727
	1.49934	0.820891	2.35032	1.63633	2.72102
	1.52289	0.774212	2.25095	2.23282	1.94247
	1.56891	0.800715	1.18957	1.85672	2.79293
	1.59821	0.838345	2.94387	1.65955	2.13684
	1.2186	0.801885	2.66071	2.20888	2.29196
	1.40573	0.797175	2.88108	2.09111	2.72597
	1.5047	0.786556	2.85586	1.90924	2.26314
	1.47226	0.798025	1.28238	2.35689	2.52508
	1.2355	0.82183	2.37919	1.59846	2.6861
	1.48198	0.950014	3.16726	2.26104	2.83442
	1.37761	1.00539	2.21625	1.54535	1.90639
	1.60622	0.998432	1.31723	1.82341	2.3772
	1.42419	0.965837	1.29531	1.49556	2.58879
	1.51388	1.015	2.10969	1.72213	2.90509
	1.54376	0.866022	1.18257	1.63218	2.21513
	1.36938	0.974966	2.64052	1.53871	3.0256
	0.729104	0.961611	2.62562	1.39431	2.18721
	0.989078	0.925751	1.65854	1.586	3.12665
	1.09203	1.04681	2.19236	1.73717	3.08101
	0.848438	1.06091	2.38227	1.60448	2.36036
	0.898325	1.07422	1.45561	1.39336	2.49353
	0.913312	0.916039	2.23522	2.24873	3.45866
	1.01627	1.04042	1.32237	2.29749	2.755
	0.694709	1.10671	1.83405	2.08368	2.65289
	0.863122	1.05892	1.24487	2.19874	2.42084
	1.25759	0.966363	1.23766	2.32504	2.63123
	1.19482	1.109	1.04131	2.33394	2.56465
	1.23221	1.03508	1.17476	2.31227	3.18357
	1.00139	2.22749	1.15839	1.85805	2.54862
	1.2121	1.06125	1.18819	2.26644	2.70676
	1.19287	2.30011	1.26851	2.44773	4.21242
	1.11451	1.04196	1.33217	2.22747	2.65382
	1.19992	1.05065	1.2204	2.45933	2.23515
	1.25841	1.06027	1.22942	2.67217	1.85154
	1.12004	2.21567	0.717276	2.40183	3.08137
	1.3067	1.28141	0.761867	2.23793	1.90947
	1.02	2.07455	0.82205	2.59521	2.67715
	1.14415	2.66879	0.735807	2.33674	2.25067
	1.01785	1.15113	0.787893	2.61333	2.58788
	1.21871	2.75467	1.27461	2.3275	2.8839
	1.23348	2.63776	1.03167	1.73652	2.03482
	1.27488	1.2466	1.30038	2.28655	2.69185
	1.33281	2.73132	1.55714	1.59507	2.10265
	1.24031	2.06534	1.272	2.01199	2.44539
	1.64434	2.43815	1.58004	2.1702	2.11972
	1.3514	2.37385	1.47121	2.06896	2.71682
	1.34161	2.07541	1.19398	1.52623	2.13267
	1.73273	1.59315	1.48772	1.68528	2.32188
	1.32154	1.11229	1.44989	1.65036	2.37047
	1.30539	1.27158	0.88647	1.72562	2.06728
	1.62278	2.25212	0.908466	1.80012	2.59464
	1.15126	1.43181	0.824551	1.8583	1.86759
	1.80145	1.31554	1.06924	1.86487	2.26058
	1.2328	1.2782	0.90394	1.7024	2.20616
	1.66879	1.14632	0.895059	1.16816	2.43181
	1.70065	1.32786	0.809548	1.44134	2.76284
	1.48912	1.33981	0.83208	1.62528	1.96985
	1.31961	1.25913	0.842674	2.04069	2.3174
	1.21203	1.2713	0.914656	1.66482	2.00243
	1.18653	1.29085	0.862427	2.22829	2.29955
	1.306	1.13678	0.94737	2.16253	2.54608
	1.26153	1.26529	0.970794	2.6243	2.65931
	1.12447	1.21875	1.07482	2.29654	2.18823
	1.2726	1.20593	1.23151	2.36277	2.52772
	0.970387	1.16591	1.03221	2.5989	2.03583
	0.976726	1.20593	1.21893	2.79313	2.0134
	0.867723	1.23194	1.21936	1.36256	2.24529
	0.836369	0.71808	1.2712	2.37428	2.66977
	0.982437	0.871856	1.18703	2.40832	2.40655
	0.865125	0.732103	1.11252	2.77646	2.55642
	0.792489	0.839336	1.23003	2.85774	2.42513
	0.945231	1.30948	1.20455	2.48395	1.99329
	0.892789	0.712103	1.09243	2.80546	1.96809
	0.721649	1.32354	1.11685	2.50174	2.07715
	0.774778	0.994207	1.08113	1.55785	1.75745
	1.1578	1.37565	1.05961	2.08399	3.13646
	1.28117	1.28159	0.948916	1.55317	2.37168
	1.43672	1.30733	0.960831	1.5954	2.94434
	1.40921	1.30228	0.990451	1.5925	2.74641
	0.824232	1.27847	0.931985	1.56003	2.37817
	0.79223	1.13157	1.13081	1.45665	1.93363
	1.04061	0.744139	0.92762	1.69053	1.75803
	0.877911	0.964744	1.41785	1.55404	2.00027
	1.41747	0.946208	1.59847	1.46483	2.93568
	0.716839	1.00772	1.65028	1.51096	2.92057
	1.44715	0.840797	1.66903	1.51457	2.37949
	0.776027	0.785475	1.70512	1.83969	2.49703
	1.34381	0.782949	1.73585	1.80045	3.26672
	1.58979	0.88357	1.73204	2.06348	1.90982
	1.35953	1.19472	1.6539	2.05903	2.61281
	1.25668	1.18491	1.48133	1.84859	1.93169
	0.876846	1.01543	1.7447	2.0816	2.86991
	0.785694	1.07229	1.58725	2.0276	3.11785
	0.977456	0.976678	1.89484	1.88394	3.23699
	0.998884	1.03005	2.02239	1.88573	2.11139
	0.899715	0.943967	1.86049	2.37069	1.92659
	0.787201	0.949922	1.81331	1.96356	2.88722
	0.765808	0.996615	1.77053	2.56402	2.60355
	0.712904	1.02975	1.56952	1.88884	2.92746
	0.776735	1.52148	2.35826	2.69989	3.42624
	0.882731	1.45731	1.51412	2.99809	2.80456
	0.825749	1.60246	2.12318	2.01559	2.81394
	0.826884	1.33787	1.67093	2.07351	3.26427
	0.841907	1.6797	2.5001	2.96554	2.46262
	0.794397	1.83041	1.60036	2.89652	2.41952
	0.797358	1.51829	1.48086	1.93979	2.76898
	0.873908	1.57795	1.55697	2.90802	2.45809
	0.861502	1.67562	2.44195	3.09033	2.13624
	0.906488	1.70468	2.11332	3.1057	2.11858
	0.942418	1.74613	2.47611	2.38366	2.17865
	0.890788	1.61726	1.66809	2.51277	2.17808
	0.949265	1.88365	2.32713	2.0768	2.23784
	0.986551	1.6544	2.13503	3.35468	2.0083
	0.932632	1.64778	2.88228	3.56674	1.87976
	0.983625	1.73517	3.03235	3.14203	1.88546
	1.03301	1.74588	1.71739	3.59539	1.27335
	0.905424	1.43419	2.3535	3.46777	1.46172
	0.90405	1.83312	1.61349	2.72406	1.78143
	0.967022	1.87563	1.61721	1.91625	1.98879
	0.889397	1.8494	1.59231	2.02233	1.27467
	0.911684	1.68184	1.53175	2.18459	2.02589
	0.964371	1.8873	2.88008	1.98749	1.6781
	1.0717	1.89656	3.05917	1.95246	1.54906
	0.923185	2.07257	1.9688	0.947739	1.69841
	0.987076	1.70199	2.00959	1.66436	2.66337
	0.998977	2.13898	2.71007	1.60877	2.20379
	1.09588	1.92707	2.23937	1.49854	2.96182
	1.09728	1.56739	1.68595	1.96144	1.65112
	1.10435	2.16118	2.41774	0.747897	2.77501
	1.07257	2.0703	2.51707	1.70401	3.23708
	1.12577	2.0959	1.96677	1.36769	2.54357
	1.11348	1.57072	1.74237	0.9807	3.15251
	1.08672	2.54851	2.2717	1.65568	3.29396
	1.10882	1.67866	1.69144	1.86301	3.21443
	1.11794	1.66223	1.68824	1.74817	3.39626
	1.16712	1.61488	1.90079	1.77416	2.74022
	0.987736	1.90526	1.88833	1.35595	3.31638
	1.0939	2.4281	1.81602	1.77244	2.93529
	1.13038	2.75983	1.59466	1.76559	2.98823
	1.22008	2.42029	1.74641	1.7157	1.29387
	1.15419	1.72915	1.62734	1.90615	1.75932
	1.71736	1.71235	1.62672	1.67971	3.0007
	2.3622	2.35121	2.03962	2.08093	2.68286
	1.11067	1.54283	2.0628	2.06393	1.74905
	2.01845	2.45938	1.84194	1.75967	1.62681
	1.9275	2.91719	1.49955	2.07775	2.82849
	1.22049	2.81348	1.39227	1.90207	1.14587
	1.26131	2.55209	1.47016	2.25598	1.45138
	1.86185	1.78762	1.50186	1.6688	1.77701
	2.13055	1.88899	1.65444	1.78319	1.8896
	1.83034	2.41811	1.39547	2.02423	1.90234
	2.18604	2.22933	1.39458	2.09379	2.396
	1.03157	1.54049	1.45969	1.83127	2.6202
	1.98814	1.84058	1.70212	2.17767	2.39365
	1.90037	1.90757	1.63126	2.35437	2.60935
	1.83358	1.83837	1.49989	1.86856	2.79671
	1.50763	1.99955	1.70887	2.21669	1.68424
	1.07935	1.9355	1.35178	2.26101	2.88592
	1.29856	1.83684	1.65581	2.33781	2.62451
	1.3816	1.79218	1.72632	2.09834	2.89254
	1.22933	1.47476	1.42058	2.05907	2.65029
	1.02044	1.49747	1.63001	2.29111	2.78044
	1.1925	1.53235	1.58373	1.99134	2.19757
	1.43875	1.51913	1.59005	2.40981	2.74262
	1.1386	1.55479	1.71795	2.14817	2.75265
	1.22654	1.43967	1.70086	1.78586	2.79105
	1.12917	1.50357	1.61682	2.27673	3.17035
	1.31763	1.57727	1.87635	2.50215	2.74555
	1.35477	1.57639	2.2061	1.78842	3.01088
	1.34918	1.49799	1.80016	2.39231	2.91188
	1.11311	1.62763	2.17758	2.33687	2.58363
	1.10257	1.59264	1.83718	2.23572	2.46584
	1.33091	1.44431	2.09443	2.07213	2.67313
	1.21755	1.63244	1.82529	2.42532	1.5055
	1.23468	1.60087	1.81484	2.33369	1.69656
	1.2307	1.52504	1.56218	2.15628	1.71571
	1.20311	1.47548	1.73856	2.17327	1.73197
	1.19777	1.49231	1.6147	2.07508	1.92388
	1.18233	1.4479	1.61889	2.16622	2.0839
	1.33754	1.54915	1.61667	1.76277	1.33322
	1.21201	1.75269	1.84095	2.04879	1.43018
	0.742805	1.67929	1.49537	2.19601	1.28753
	0.875947	1.5057	1.51649	2.1764	1.47876
	0.852014	1.64528	1.33335	2.31006	1.341
	0.761559	1.70443	1.53315	2.34669	1.58584
	1.37706	1.53213	1.4486	2.66789	2.08425
	1.42369	1.55786	1.31965	2.07424	1.97115
	1.55724	2.10477	1.55918	2.50331	1.81268
	1.37128	1.59839	1.55849	1.89188	1.94268
	1.09048	1.67704	1.54377	2.20285	2.27738
	0.998196	1.61994	1.62851	2.59547	2.3587
	1.20591	1.63646	1.95737	2.16542	2.02367
	0.77436	2.08647	1.79496	2.28225	2.49049
	1.17599	1.66652	1.94786	2.23191	1.9598
	0.863779	1.89532	1.52407	2.19142	2.32765
	1.075	1.62195	1.55281	2.27105	1.7166
	0.707226	1.6664	2.04102	2.29519	2.39714
	0.766273	1.56452	2.25594	2.12486	1.40845
	0.940064	1.68992	2.07543	2.17598	1.8511
	0.892235	1.7354	1.97455	2.17413	1.54564
	0.820312	1.5822	1.46891	2.18048	2.6595
	0.868955	1.64684	1.45303	1.9778	2.00009
	0.765298	1.62825	1.63221	2.01691	1.75227
	0.933833	1.78951	2.31684	1.94425	1.80089
	0.920586	1.77518	2.00049	1.76818	2.00431
	0.919553	1.68638	2.0221	1.90611	2.50247
	0.894556	1.88029	2.19471	1.99809	2.37206
	0.894416	1.74591	2.38177	2.00706	2.56191
	0.978747	1.41057	2.17421	1.96233	2.23653
	0.93028	1.48675	1.62712	2.01727	1.80008
	0.892188	1.45298	1.92807	1.82468	2.3311
	1.18721	1.51809	1.54617	1.98581	1.45097
	1.00361	1.58518	1.47776	1.96938	2.0512
	1.00294	1.56702	1.51052	1.92498	2.21298
	1.03355	1.56709	1.82935	1.78233	1.7977
	1.02615	1.73542	2.0888	1.8716	1.49441
	1.06317	1.69772	1.63015	1.78069	0.879125
	1.20504	1.79394	1.62823	1.74373	1.07503
	1.05115	1.79032	1.50103	1.61776	1.48093
	1.07222	1.59535	1.5982	1.73268	1.23168
	1.22698	1.32801	1.52755	1.86287	1.44471
	0.985014	1.98779	1.89738	2.34987	1.23018
	0.986482	1.79652	1.57937	2.29267	1.46747
	1.00072	2.02449	1.68566	2.18812	1.48448
	0.94189	1.5235	1.84322	1.71537	1.80207
	0.999384	1.55668	1.56528	2.33847	1.87741
	0.94426	2.03336	1.73094	2.29145	1.27865
	1.04317	1.8786	1.75262	2.39524	1.56973
	1.52316	1.78315	1.71317	2.13927	1.19403
	1.49328	2.06677	1.62741	2.50134	1.44367
	1.46359	1.82023	1.52641	2.76428	1.60276
	1.52693	1.5066	1.6531	2.45863	1.57818
	1.68365	1.68164	1.89354	2.72167	1.56529
	1.47365	1.46696	2.2375	2.62703	1.65646
	1.59339	1.92028	2.30816	2.65935	1.72636
	1.64746	1.99839	1.6576	2.70195	1.49369
	1.67757	1.89366	1.66994	2.52701	1.50609
	1.54811	1.96011	2.51206	2.79533	1.66894
	1.33444	1.72296	2.07064	2.585	1.89039
	1.47005	1.88453	1.7433	2.86156	1.79308
	1.55804	1.94834	1.55294	2.54107	2.54594
	1.51351	1.72558	2.38577	2.71898	2.8021
	1.60996	1.54762	2.15775	2.1705	2.28011
	1.48313	1.51019	2.25978	2.4522	2.85318
	1.585	1.72687	1.36286	1.9463	1.73999
	1.44434	1.62942	1.60338	2.40414	2.71187
	1.4455	1.5376	2.32564	2.16451	1.65457
	1.50629	1.5069	1.6772	2.51223	2.82908
	1.66756	1.38793	2.4888	2.28853	2.92994
	1.72344	1.53997	1.59035	1.4638	2.3913
	1.60489	1.68074	2.17724	2.04339	3.03466
	1.65729	1.69224	1.30195	1.84986	2.75981
	1.57942	1.50796	1.97471	2.02805	2.40174
	1.60608	1.68508	1.51308	2.20854	3.15611
	1.4144	1.73473	1.62067	1.6749	2.31595
	1.65184	1.67528	1.60432	1.85918	2.42654
	1.66365	1.5011	1.40248	1.70765	2.07876
	1.65614	1.67598	1.45361	1.66215	2.87541
	1.87605	1.47118	1.2527	1.50823	1.69329
	1.53966	1.46256	1.61878	1.62049	1.96581
	1.75679	1.62555	1.43807	1.57736	1.83866
	1.76998	1.75196	1.65703	1.6827	2.29818
	1.61756	1.64849	1.41804	1.61974	1.82763
	1.69323	1.52348	1.58332	1.63052	1.87984
	1.92203	1.84033	1.59893	0.812059	1.76282
	2.04273	1.6767	1.62075	1.01338	1.7467
	1.76582	1.67416	1.60956	1.28835	1.70076
	1.79949	1.8549	1.51596	1.256	1.37102
	2.08134	1.7839	1.59015	2.01402	1.71491
	1.75233	1.53236	1.5024	2.35626	1.81774
	1.86193	1.56645	1.45941	2.2236	2.09093
	1.74327	1.95267	1.4635	2.31403	2.05336
	1.72234	2.01618	1.43534	2.23584	1.8996
	1.53205	2.10875	1.4981	2.22264	1.70911
	1.87389	2.01346	1.93549	2.09804	1.88514
	2.09321	2.18391	1.92599	2.2289	1.87976
	2.46162	2.14709	1.91334	2.05441	1.4442
	2.06252	1.75908	2.03483	2.23456	1.48197
	2.13872	1.93564	1.91242	1.91387	1.44926
	1.6005	1.59742	2.29327	1.47332	1.58934
	1.69202	1.68331	2.82044	2.03771	1.39969
	2.03626	1.6464	2.65222	1.50513	1.60907
	1.7	1.55166	2.4674	1.595	1.66791
	1.74532	1.48077	2.38367	1.48451	1.74287
	2.58962	1.35313	2.80153	1.53099	1.61635
	2.07898	1.3863	2.61697	1.47179	1.01875
	1.77952	1.48373	2.60709	1.29177	1.64986
	1.62122	1.66674	2.57999	1.58772	2.76803
	1.70226	1.42757	1.85964	1.47035	1.97724
	1.68078	1.46661	2.25687	1.86291	1.75482
	2.19049	1.47927	2.09033	1.8304	3.06719
	1.74196	1.59152	2.41907	1.36926	3.49734
	2.32088	1.78725	2.57146	1.46685	1.49927
	1.90708	1.53555	2.79087	1.46075	4.05615
	1.67043	1.51429	1.94399	1.66437	3.88583
	1.74878	1.63536	2.76173	1.85255	3.70589
	1.76005	1.57477	2.89871	1.73494	3.75466
	1.90508	1.68097	2.80021	1.70212	3.09711
	1.95415	1.47143	1.84716	1.97301	2.779
	1.6904	1.58029	1.94101	1.7841	1.51812
	1.8409	1.64164	2.53615	1.88641	4.05918
	1.83604	1.49547	1.97519	1.44427	3.93172
	1.79288	1.47669	2.41394	0.930554	3.71942
	1.89495	1.58066	1.80824	1.41116	2.83163
	1.79283	1.58113	1.90145	0.736178	1.54556
	1.73995	1.34954	1.91568	1.80264	3.19013
	1.93717	1.45836	1.87449	1.88452	1.62717
	1.74807	1.56874	2.04606	1.53616	1.91179
	1.76878	1.6131	1.73544	1.82028	1.99621
	1.81129	1.70869	2.10279	1.84301	1.74406
	1.80928	1.77233	1.88792	1.81741	1.73659
	1.71983	2.03562	0.937357	1.71209	3.029
	1.6689	1.98851	0.824335	1.60451	2.63965
	1.90312	1.83319	0.879451	1.62432	2.06733
	1.88832	2.76885	0.841934	0.701683	1.98986
	1.38253	2.26653	1.66811	0.767663	2.64121
	1.30586	2.7257	1.68702	1.22815	1.78377
	1.37953	1.95522	1.68064	1.68157	2.52726
	1.41712	1.7553	1.38636	1.61066	2.78001
	1.44008	2.5802	1.64664	0.863713	2.72496
	1.70508	2.00314	1.4537	1.90188	2.72367
	1.41649	2.33141	1.21536	1.83379	2.59298
	1.63896	2.50215	0.950899	2.06241	2.37105
	1.46785	2.26948	1.69285	2.02732	2.94377
	1.41252	1.69274	1.67729	1.55827	2.80919
	1.30657	1.85174	1.69172	2.13413	2.04218
	1.43204	1.98803	1.83833	2.14708	1.96143
	1.68601	2.29472	1.73418	2.3441	2.46693
	1.41584	2.28725	1.69126	1.83348	2.57326
	1.3385	2.62034	1.88313	1.93222	3.03392
	1.34219	2.22039	1.69023	1.75819	3.45109
	1.51001	1.79171	1.90533	0.782915	2.26249
	1.67054	2.48792	1.58537	0.712109	2.81878
	1.51562	2.79492	1.63792	0.677754	3.08295
	1.53786	2.42925	1.95747	0.791333	2.90978
	1.66126	1.82661	2.12558	0.780785	3.16677
	1.29815	1.75436	2.05853	1.26892	2.12371
	1.57192	2.22663	2.128	1.29366	2.82247
	1.6366	1.66705	1.56591	0.702881	2.65032
	1.64491	1.8259	1.71998	0.795885	2.40248
	1.58485	1.99198	2.04098	0.832077	2.37762
	1.49832	1.75971	2.04926	1.16803	2.48082
	1.70697	1.92206	1.74846	1.17594	1.82808
	1.60384	1.71881	1.71004	1.39331	2.13565
	1.53416	1.80077	2.00319	1.4045	1.44936
	1.63779	1.96437	1.97188	0.834624	1.52263
	1.6011	1.72086	2.11849	1.30798	1.52578
	1.75075	1.69458	1.92704	1.41673	2.00587
	1.56074	2.03059	2.03538	1.47171	1.90451
	1.56006	1.93816	2.09563	1.29981	2.35508
	1.70252	2.00394	1.85397	0.904546	1.70867
	1.66125	1.81781	1.71273	1.38617	1.96671
	1.56859	0.864488	1.91141	1.27982	2.34829
	1.66392	0.856044	1.94223	1.26335	3.14841
	1.62951	1.43844	2.28679	1.2132	1.7989
	1.62025	1.02197	1.9028	1.17897	2.31943
	1.59	1.17218	1.5452	1.17074	2.66681
	1.70845	1.5402	2.19687	1.3936	2.22293
	1.70671	1.52066	2.09437	1.14844	1.60997
	1.93034	1.51582	2.19672	1.132	1.94276
	1.8893	0.949883	2.03942	1.19446	2.1582
	1.67136	1.32046	2.35621	1.26983	2.6861
	1.67597	1.50366	2.18093	1.0367	2.65966
	1.64388	1.45841	2.25826	1.27528	2.64003
	1.85765	1.30277	2.07223	1.21999	2.5333
	1.92206	1.25417	1.73434	1.26462	1.37942
	1.72995	1.10214	2.09079	1.06723	1.25334
	1.75851	0.948215	1.73999	0.781586	1.93199
	1.62987	0.888045	2.14787	1.17117	1.26873
	1.73991	1.67673	1.66711	1.19646	1.87319
	1.75846	1.7999	1.79401	0.86905	1.8396
	1.60123	1.75811	2.25194	1.2378	1.89387
	1.39657	1.57843	1.8409	1.13034	1.92997
	1.40561	1.74956	2.17378	0.845392	2.26124
	1.38876	1.80297	1.94327	0.867515	1.97237
	1.4302	1.78687	1.79092	1.56782	2.24963
	1.47022	1.76173	2.23524	1.73082	2.04818
	1.35108	1.99592	2.132	1.56838	2.04222
	1.34066	1.89158	2.20136	1.58051	2.33039
	1.49715	1.76684	2.23365	1.64774	3.7659
	1.51328	1.81718	2.06066	1.61594	2.87915
	1.49224	1.93553	1.52324	1.6186	1.69426
	1.62393	1.66662	1.95904	1.76148	3.23635
	1.36658	1.65224	2.02657	1.6361	3.27057
	1.50645	1.66947	1.936	1.66557	2.32442
	1.50093	1.90395	1.76517	1.78809	3.41347
	1.51631	2.06344	1.74965	1.71635	2.48204
	1.5822	1.81608	2.02329	1.52347	2.22045
	1.55629	1.95614	1.9569	1.55103	3.25755
	1.6527	2.1079	2.05181	1.55177	2.36623
	1.45895	2.02156	2.02588	1.74369	3.42638
	1.45559	2.01267	1.94883	1.69653	3.7497
	1.64487	2.14896	1.71037	1.87001	3.75258
	1.41365	1.97262	1.65367	1.90512	4.08339
	1.46326	1.81321	1.99251	1.58187	4.00683
	1.76556	1.9598	1.77071	2.01316	4.14128
	1.75412	2.14083	1.804	1.79261	4.0835
	1.63415	1.7964	1.89116	1.65283	3.90806
	1.46352	2.06131	1.87115	2.03985	4.10585
	1.59014	1.62104	1.85523	2.01407	4.32746
	1.60801	1.69407	1.71512	1.66435	2.11851
	1.44567	1.80317	1.96324	1.83767	3.72095
	1.66675	1.86493	1.6915	1.50401	2.43941
	1.70707	2.11995	2.06962	1.49113	2.08378
	1.5856	1.90872	1.8652	1.78198	4.46931
	1.53396	1.66072	1.75201	1.7643	3.88748
	1.57384	1.97644	2.05534	1.74956	4.03504
	1.51424	1.92764	2.07098	1.74684	3.69716
	1.62525	1.877	1.86385	1.85915	3.62502
	1.44637	2.11252	2.05506	1.45135	2.28317
	1.5116	2.04041	1.86123	1.44354	4.05166
	1.57964	2.16741	1.6914	2.07316	3.48503
	1.42564	1.91811	1.83031	1.84972	3.9888
	1.49345	2.18346	1.68806	1.98422	3.85889
	1.4894	1.97051	1.48199	1.51926	3.28831
	1.63661	1.90225	1.66791	1.95207	2.26862
	1.63079	1.79519	1.62884	1.81207	3.25773
	1.47858	2.24786	1.61695	1.7513	2.25262
	1.59541	1.99434	1.72301	1.61018	2.06961
	1.69434	1.84485	1.70049	1.67928	2.08493
	1.91401	1.95441	2.21302	1.98137	2.35565
	1.67248	2.1034	2.07384	1.68478	2.14939
	1.8055	1.80762	1.36078	1.45918	2.38054
	1.6509	2.06224	2.14783	1.7031	1.95099
	1.64723	1.90837	2.15703	1.8156	1.90923
	1.71734	1.75618	2.40936	1.68824	1.57269
	1.33544	1.95509	2.39975	1.7367	1.51663
	1.4208	1.64963	1.64037	1.76348	1.63781
	1.38682	1.69655	2.3809	2.04497	2.64833
	1.36622	1.89511	2.14991	1.91779	3.30403
	1.42874	1.78971	1.87907	1.7824	1.80603
	1.74214	1.66736	2.3378	2.01635	4.07683
	1.88601	1.75647	2.3741	1.67052	1.78623
	2.15052	1.86981	2.22069	1.55412	2.40433
	2.03084	1.97823	2.05559	1.78153	4.30679
	1.32464	1.97771	2.14493	1.72205	4.47107
	1.85466	1.90624	2.17625	1.95538	4.01636
	1.59704	1.93644	2.12586	1.75086	3.36528
	1.99905	1.70268	1.44493	2.14781	4.52507
	1.33278	1.81343	2.04837	1.9398	3.97389
	1.46068	1.85543	1.84286	1.70541	4.11753
	1.79114	1.73914	1.94685	1.84257	2.32325
	2.01143	1.94559	1.47054	1.65453	3.75908
	1.55838	1.88479	2.00999	1.81208	1.48075
	1.58101	1.83116	1.58998	1.86408	3.33778
	1.6099	2.02968	1.83488	1.599	1.94731
	1.46687	1.93623	1.35904	1.76749	1.96989
	1.41433	2.08985	1.63129	2.07748	1.69979
	1.74919	1.6812	1.59696	2.04891	1.39485
	1.40444	1.97106	1.60826	1.8322	1.98251
	1.64168	2.06185	1.73259	1.6936	2.09137
	1.5288	1.96856	1.83391	1.8392	1.96352
	1.66519	1.80965	0.752351	1.92375	1.71469
	1.41797	1.93131	0.846519	1.72991	2.13998
	1.75503	1.86209	1.01543	1.67929	1.79876
	1.61297	1.78884	0.736285	1.74284	1.98879
	1.51735	1.6669	1.24685	1.92155	1.89616
	1.56391	1.68	1.28253	1.47809	2.02235
	1.64161	1.63884	1.80936	1.57134	2.46312
	1.4843	1.46986	1.78182	1.56794	2.10765
	1.4387	1.58982	1.65112	1.87844	1.93218
	1.59605	1.4933	1.34183	1.60363	1.75126
	1.62153	1.56263	1.94936	1.63528	2.10825
	1.6326	1.84227	1.86038	1.8004	2.20626
	1.49663	1.96579	1.75883	1.71642	2.24183
	1.73094	1.65777	2.0284	1.88157	1.9154
	1.72969	1.94105	1.47439	1.90248	1.86705
	1.60103	1.95517	1.22852	1.80189	1.89257
	1.62971	1.88013	1.92666	1.30244	1.4104
	1.64155	1.98575	1.44482	1.40262	1.40559
	1.53661	1.37267	1.97694	1.29525	1.72526
	1.49931	1.99631	2.0058	1.26635	1.49171
	1.5894	2.02393	1.478	1.43483	1.26603
	1.47631	1.95599	2.19322	1.4339	1.12044
	1.59112	2.06863	1.22866	1.19702	1.71619
	1.58459	1.93058	2.12809	1.49	1.62596
	1.56607	1.53118	1.82152	1.48892	1.25336
	1.60641	1.60202	2.07952	1.5314	1.29504
	1.65534	1.54792	1.00229	1.56781
	1.8338	1.63899	1.13995	1.40519
	1.81881	1.93226	1.25848	1.42634
	2.02557	1.57765	1.29377	1.57472
	2.26861	1.4992	1.17071	1.54064
	1.7035	1.73887	1.12463	1.39059
	1.77216	1.81686	0.981303	1.39701
	1.85095	1.88779	1.60449	1.41308
	2.20849	1.70933	1.7029	1.33258
	1.79417	1.69186	1.71954	1.3708
	1.72837	1.67876	1.61044	1.43621
	2.05135	1.58905	1.41234	1.53425
	2.40454	1.68189	1.60487	1.45978
	1.80703	1.56651	1.63342	1.38639
	1.78408	1.55807	1.48322	1.36402
	1.90554	0.828229	1.43147	1.41236
	2.38917	0.773421	1.44398	1.47437
	1.69453	1.29439	1.46002	1.44822
	1.746	1.26356	1.36467	1.3883
	2.23301	1.26346	1.45249	1.33095
	1.71956	1.28621	1.42062	1.60366
	2.08278	1.63206	1.33727	1.57871
	2.13086	1.3479	1.45557	1.36024
	1.67956	1.55225	1.26425	1.55114
	1.94217	1.23748	1.37156	1.36417
	1.7414	1.90733	1.53989	1.28712
	1.96075	1.61295	1.3482	1.56464
	2.18723	1.34369	1.36702	1.47071
	2.3011	1.26203	1.71958	2.17481
	2.22893	1.83258	1.55826	2.12514
	1.66938	1.91883	1.431	2.05668
	1.91425	2.09328	1.4654	1.99987
	1.97543	2.10533	1.36364	1.96647
	2.09786	2.16149	1.23391	1.922
	1.74519	1.25332	1.20962	2.03665
	1.92038	2.09079	1.17705	1.98159
	1.73514	1.94594	0.757542	1.98963
	1.91179	1.93056	1.02798	1.88947
	1.69395	1.91076	1.36444	1.90998
	1.71575	1.52019	1.30288	2.00041
	1.68503	1.59935	0.654266	1.93662
	1.81871	1.24337	1.21952	1.97767
	1.87113	1.14038	1.45744	1.95374
	1.71566	1.36157	1.34373	2.00533
	1.77236	1.27558	1.2048	2.01394
	1.75195	1.09014	0.680438	1.92552
	1.80429	0.982502	0.918692	2.08325
	1.71144	1.47071	0.988134	2.10682
	1.77257	1.45734	0.830973	2.06886
	1.71726	1.28348	0.883351	1.72247
	1.76831	1.4206	0.922029	2.23548
	0.859037	1.44241	1.26477	1.97159
	0.829659	1.47173	1.50538	1.94353
	0.891955	1.34713	1.68637	2.21951
	0.7451	1.283	1.58757	2.03851
	0.937467	1.36517	1.44533	1.98529
	1.2745	1.25392	1.65018	2.219
	1.31811	1.41804	1.22304	2.04135
	1.16025	1.32715	1.7262	1.84979
	1.218	1.43148	1.51345	1.85403
	1.50353	1.32236	1.65905	2.0936
	0.936238	1.39979	1.52879	2.34754
	0.853256	1.4678	1.33695	2.29834
	1.65057	1.45361	1.39778	2.03435
	0.821171	1.34687	1.11496	1.93641
	1.32213	1.34794	0.757633	1.9619
	0.709893	1.32584	0.661145	2.25698
	0.790554	1.23799	0.667955	1.97549
	1.24289	1.3138	0.730025	2.03591
	1.38194	1.27247	0.73616	2.31947
	0.919634	1.2026	0.682915	2.06959
	0.838909	0.789972	0.984239	2.30639
	0.744469	0.827081	1.18307	1.99083
	0.983004	1.27603	0.822681	2.2057
	1.96754	1.39783	1.22748	2.31295
	1.65391	0.746023	1.2093	1.9427
	1.64566	1.51828	1.25228	2.10074
	1.83969	0.915801	1.35914	2.0744
	1.82957	1.67197	1.30346	2.03808
	1.8512	1.03637	1.32931	1.99678
	1.87673	1.66561	1.16608	2.16718
	1.77608	1.54857	1.39264	2.0134
	1.70722	1.32757	1.20397	1.94762
	1.82858	1.38851	0.842627	2.36595
	1.84383	1.28254	0.791245	2.02311
	1.97791	1.07264	1.04674	2.00904
	1.84971	0.90531	0.983586	2.07417
	1.969	0.671734	0.997398	2.21573
	1.9672	1.06824	1.04193	1.77716
	1.5548	0.933757	1.14277	2.06835
	1.92191	0.88214	1.02256	1.75081
	1.90434	0.745946	0.977899	2.44666
	2.00447	1.46447	0.769137	2.62889
	1.78526	1.27187	1.0782	2.34902
	2.03365	1.50099	0.707551	3.884
	1.95097	1.44934	0.71434	1.93012
	1.73072	1.55111	0.779658	2.07752
	1.55532	1.48628	0.841179	2.13978
	1.90334	1.21835	1.00049	2.20112
	1.81784	1.20258	0.820748	1.9454
	1.93679	0.87375	0.860523	2.05266
	1.84441	1.0833	1.0575	2.11791
	1.79953	1.26314	0.98728	1.85195
	1.95387	1.09523	1.16293	2.13839
	1.86956	1.13749	0.95114	2.8594
	1.84374	0.948548	0.952887	2.02623
	1.87765	1.1188	0.745274	1.74972
	2.04529	0.829195	0.887067	2.10808
	1.89319	1.1817	0.765415	1.7076
	1.47551	1.01912	0.741838	2.93946
	1.95076	0.882561	0.780408	1.73551
	1.91746	1.07826	0.837128	2.24718
	1.90867	1.03649	0.929001	3.503
	1.98227	0.802833	0.891089	2.27691
	1.86869	0.955087	1.64476	1.8652
	2.1473	0.797469	1.61671	1.98359
	1.64264	0.813549	1.83238	1.90872
	1.74248	0.83122	1.66226	1.82343
	1.70906	0.907948	1.74335	2.19142
	1.71068	0.753108	1.49033	1.62514
	1.59372	0.953732	1.45521	2.23021
	2.04909	0.959508	1.81777	3.05039
	1.8725	0.901869	1.74088	1.65527
	1.74715	0.938034	1.4991	2.03284
	1.82086	0.868598	1.93229	1.99335
	1.81161	0.943403	1.61208	1.71433
	1.74318	0.89895	1.57648	1.86567
	1.92794	0.984174	1.69189	2.42129
	1.95846	0.907981	1.89631	2.27725
	1.80659	0.894117	1.63466	2.06792
	1.78941	0.857945	1.8241	1.82625
	1.72233	0.758114	1.71531	2.0267
	1.98096	0.846877	1.50565	2.27239
	1.90297	0.847595	1.56223	2.05638
	1.87799	0.785127	1.45913	2.24712
	1.80299	0.748232	1.68437	1.89141
	1.82555	0.892206	1.65934	1.78642
	1.83787	1.57192	1.59169	1.89906
	1.82972	1.65074	1.82263	1.92291
	1.90356	1.67662	1.72864	2.06974
	1.75062	1.63372	1.55597	1.91242
	1.7815	1.59937	1.60721	2.11169
	1.79111	1.67235	1.61872	1.92381
	1.64359	1.62174	1.56631	2.25402
	1.68586	1.57612	1.62572	2.14725
	1.86076	1.69346	1.68782	1.8963
	1.88032	1.7196	1.41291	2.07517
	1.81539	1.57064	1.71592	2.01453
	1.68076	1.73694	1.73286	2.26084
	1.90163	1.53722	1.50733	1.72672
	1.71865	1.48915	1.52639	2.06866
	1.71223	1.7659	1.86158	2.19942
	1.74265	1.72603	1.52129	1.81091
	1.76408	1.80207	1.70575	2.07882
	1.94688	1.65917	1.67204	1.89137
	1.7552	1.69794	1.77968	1.80556
	1.72323	1.75173	1.93784	1.97323
	1.77276	1.71018	1.76623	2.06515
	1.81717	1.72206	1.75897	1.84523
	1.74351	1.68228	1.7859	1.74912
	1.65002	1.62743	1.74008	2.12614
	1.89555	1.63509	1.84686	1.95933
	1.78592	1.70191	1.46749	2.06403
	1.82542	1.56562	1.76078	2.1684
	1.73991	1.66232	1.71838	2.2399
	1.82819	1.57624	1.7669	2.19233
	1.70022	1.48967	1.82287	2.08324
	1.65432	1.59141	1.71115	2.24441
	1.65066	1.60036	1.42559	2.24155
	1.65298	1.52468	1.7435	2.03677
	1.69489	1.4643	1.47242	2.02814
	1.51975	1.6697	1.91176	1.98506
	1.60253	1.3923	1.88318	2.09085
	1.53303	1.61077	1.89185	2.11701
	1.65764	1.46048	1.98883	2.41477
	1.58585	1.69204	1.78232	1.91548
	1.54851	1.72547	1.6888	2.09189
	1.52455	1.75543	1.98466	2.37954
	1.65249	1.70326	1.63657	1.94033
	1.7756	1.64775	1.65094	1.65379
	1.77166	1.83165	1.84482	1.63728
	1.65972	1.7421	1.85782	1.68865
	1.70619	1.89733	1.62326	1.90322
	1.86651	1.70838	1.74502	1.88071
	1.77291	1.63932	1.70782	1.42738
	1.60096	1.46851	1.64526	1.74595
	1.90747	1.68868	1.48973	1.59086
	1.95622	1.89629	1.7385	1.84963
	1.26554	1.80458	1.58784	1.66517
	1.78256	1.64386	1.62848	1.68994
	1.95932	1.58099	1.69767	1.78865
	1.58587	1.89794	1.59357	1.71931
	1.81248	1.79416	1.61456	1.65099
	1.55135	1.66667	1.51292	1.49363
	1.44465	1.93232	1.60194	1.52618
	2.07026	1.65042	1.64423	1.7031
	1.63354	1.76346	1.77037	2.47407
	1.77815	1.60851	1.7065	2.0866
	1.60796	1.71649	1.53503	2.03023
	1.58666	1.63242	1.68512	1.98839
	1.67054	1.4747	1.56872	2.28325
	1.51106	1.41393	1.7439	2.52352
	1.76839	1.71091	1.6583	2.34223
	1.73324	1.55838	1.70299	2.0898
	1.73468	1.6276	1.61054	1.6002
	1.62839	1.69525	1.65105	1.67973
	1.39936	1.71422	1.40868	1.70631
	1.58342	1.75513	1.31558	1.62855
	1.70102	1.7209	1.42455	2.33186
	1.42746	1.66383	1.38171	1.70914
	1.54453	1.84944	1.40589	1.66142
	1.66316	1.73144	1.42255	1.97216
	1.74323	1.74026	1.52815	1.65318
	1.80564	1.73967	1.35417	1.83862
	1.75458	1.71968	1.44917	2.17288
	1.79553	1.59679	1.47461	2.20501
	1.67905	1.64755	1.52038	2.31421
	1.80004	1.67164	1.58115	1.99626
	1.69113	1.75929	1.35941	2.16198
	1.64455	1.61626	1.30094	2.3957
	1.79992	1.77503	1.44268	2.08641
	1.49804	1.77445	1.4295	2.20131
	1.55094	1.32304	1.45778	1.92649
	0.848963	1.46868	1.43734	1.69347
	0.847014	1.38721	1.44968	2.43731
	0.776022	1.39548	1.2998	1.96571
	0.772198	1.30235	1.51335	2.23977
	0.809254	1.28068	1.44223	2.1255
	1.22766	1.38567	1.28215	2.24263
	1.19868	1.45081	1.4414	1.63825
	1.32473	1.42244	1.29957	1.96188
	1.40508	1.4383	1.42258	1.76697
	1.20398	1.2949	1.51723	1.90428
	1.3546	1.22097	1.39226	2.05411
	1.35483	1.38082	1.4721	1.7921
	1.45992	1.29052	1.37841	2.17737
	1.50857	1.53646	1.41491	1.77547
	1.33391	1.3901	1.33757	1.98476
	1.27728	1.31701	1.38827	2.39357
	1.48167	1.34833	1.39412	1.77428
	1.42334	1.42837	1.3693	1.95144
	1.56813	1.26964	1.32026	2.02826
	1.45697	1.28286	1.29785	1.79354
	1.50172	1.25264	1.35486	1.64851
	1.2054	1.51167	1.39882	1.78479
	1.94875	1.33688	1.33265	1.85049
	1.66417	1.32098	1.40491	1.67115
	1.58442	1.28669	1.71123	1.84082
	0.994118	1.23649	1.83893	1.51899
	1.49891	1.26163	1.9771	1.9282
	1.62533	1.44088	1.80962	1.95081
	1.15556	1.55	1.87112	1.5601
	1.52224	1.46259	1.95466	2.05299
	1.53298	1.19261	1.69003	1.66352
	1.38446	1.50754	2.04414	1.17541
	1.16455	1.36177	2.12347	1.27957
	1.21826	1.5008	2.11675	1.07511
	1.19075	1.56757	1.92398	1.1922
	1.09395	1.41352	1.86317	1.1049
	1.24734	1.55988	2.10056	1.12381
	1.21399	1.91121	1.96707	1.12964
	1.04637	1.76881	2.01744	1.15096
	1.09969	1.91477	1.85198	1.12452
	0.949116	1.97951	2.13355	1.23465
	1.46145	1.98141	1.88159	0.9925
	1.41714	2.06396	1.97369	1.07671
	1.3732	1.98687	1.98699	1.17272
	1.36881	1.93477	2.00145	1.17363
	1.45419	1.8338	2.03049	1.2505
	1.48971	1.92284	1.79619	1.25865
	1.40786	1.93664	2.05512	1.2371
	1.43894	1.8822	1.90841	1.32419
	1.4155	1.92973	1.82967	1.16217
	1.39644	1.82723	1.95178	1.34091
	1.4523	1.88677	2.36173	1.23891
	1.34975	1.99827	1.76705	1.21785
	1.37111	1.83463	2.05786	1.36633
	1.41867	2.16258	2.05338	1.70974
	1.50072	2.10325	1.93143	1.36379
	1.55317	2.05	2.08825	1.35933
	1.52677	1.93467	2.01831	2.21037
	1.36935	2.02061	2.14657	1.33804
	1.34988	2.04096	1.96999	2.16274
	1.44437	2.06274	2.21143	2.42468
	1.40673	2.20574	1.97189	2.27029
	1.51372	1.96683	1.90543	2.11624
	1.48019	1.98705	1.77497	1.96246
	1.37984	1.88283	2.128	2.11612
	1.4249	1.81216	2.11811	1.38447
	1.43026	1.94709	1.8984	1.9615
	1.25848	1.81288	2.26667	1.89522
	1.37323	1.94322	1.9966	1.32734
	1.27779	1.85557	2.01558	2.22096
	1.36541	1.98223	2.20571	2.19628
	1.45991	2.0073	2.54033	1.32961
	1.3646	2.08111	2.04954	2.40378
	1.34704	1.82547	2.30872	2.21763
	1.23668	2.05455	2.17916	1.96559
	1.20939	1.80015	2.27423	1.36442
	1.46141	1.87535	1.85446	2.3918
	1.18261	1.9768	2.15389	2.15495
	1.09648	2.06195	2.83019	2.0734
	1.36716	2.15624	2.16569	1.33531
	1.29727	1.87945	2.50092	1.33889
	1.1357	2.03279	2.21815	1.47876
	1.41172	1.95183	2.11408	1.32445
	0.836404	2.52745	2.11069	1.92585
	0.724157	2.59945	2.07148	1.34585
	0.894607	2.08251	2.21005	1.23594
	1.29818	2.03094	1.83148	1.21534
	1.34613	1.92906	1.87523	1.07634
	1.32662	1.98596	1.95797	1.32486
	1.42324	2.65785	2.98987	1.23299
	0.960808	1.97384	2.28557	1.22503
	0.748536	2.17859	2.1045	1.20856
	0.761748	1.90629	2.41452	1.34628
	0.691994	2.05355	1.93694	1.19168
	0.895962	2.1359	1.91479	1.11094
	0.809368	2.27803	2.04002	1.40204
	0.990316	1.97755	3.11361	1.34935
	0.679622	2.02531	1.95086	1.37302
	0.92806	1.8674	1.90027	1.24723
	1.23306	2.19726	2.21632	1.44883
	1.36172	2.46141	1.8374	1.53345
	1.15928	1.8438	1.96737	1.48925
	1.45298	1.76852	1.8942	1.35609
	0.794518	2.0471	2.09215	1.34131
	1.39272	1.98276	2.10502	1.50168
	1.25288	2.49809	1.85893	1.7718
	0.941767	1.93184	2.13583	1.76742
	1.12621	1.82082	1.93925	1.65427
	0.721702	1.88217	2.27172	1.95873
	0.723557	2.13537	1.77199	1.67825
	0.638082	1.8948	2.14739	1.92081
	0.719333	2.22374	2.2711	1.79917
	0.721091	1.90403	1.77227	1.44939
	0.688183	1.802	2.08227	1.33928
	0.84412	1.91785	1.88904	1.78711
	0.83473	1.8398	2.10408	1.74514
	0.93486	1.82146	1.94954	2.25677
	0.85226	2.08907	2.08455	1.95749
	0.777943	1.77461	1.97843	2.19712
	0.761469	1.93222	1.75506	1.95303
	1.15559	1.93514	2.04339	2.03644
	0.938868	1.95263	1.93823	1.9969
	1.04576	1.89773	1.76324	2.01864
	1.02341	1.69934	2.04481	1.84512
	1.16385	1.94764	2.04273	1.94833
	1.01808	2.08327	2.10977	1.36615
	1.00212	1.91641	1.99767	1.87787
	1.01632	1.96034	1.95088	1.82443
	1.03674	1.87522	1.84707	1.65963
	0.988511	1.80706	1.89975	1.39009
	0.960549	2.00794	2.13843	1.56673
	0.937616	1.84825	1.90939	1.36524
	0.869889	2.05499	1.89038	1.70492
	0.917961	1.78498	1.94068	1.40658
	0.85239	1.87685	1.93062	1.16468
	0.780386	1.9244	1.86789	1.37567
	0.925518	1.9488	1.97664	1.53445
	0.760108	2.04276	2.0443	1.30713
	0.893912	1.99205	1.93848	1.30827
	0.854248	1.97782	1.92739	1.28244
	1.00564	1.8559	1.91461	1.24933
	0.84836	1.94048	1.97551	1.23287
	0.77104	1.92144	1.98385	1.32844
	0.920796	1.82094	1.93025	1.3194
	0.883216	1.97695	1.85608	1.49894
	0.812716	1.86652	2.01663	1.1208
	0.867535	1.92308	2.19697	1.15962
	0.929907	1.93503	1.9595	1.35336
	0.877523	1.79475	2.02988	1.43225
	0.878247	1.94757	2.13943	1.16349
	1.54931	1.73998	2.21244	1.19459
	1.69723	1.94741	1.95156	1.18445
	1.66476	1.95022	2.2012	1.24463
	1.5111	1.93992	1.95212	1.1889
	1.5718	1.84907	1.90984	1.10034
	1.52354	2.12623	2.30425	1.17252
	1.39547	2.16168	2.28628	1.30308
	1.64925	1.90091	2.07541	1.282
	1.56681	2.21134	1.95188	1.46108
	1.66135	2.03441	1.8786	1.25844
	1.56807	1.97028	2.10199	1.69104
	1.62209	1.75127	2.06251	1.48196
	1.50876	2.05594	2.06171	1.76243
	1.50366	1.91775	1.89616	1.53447
	1.5469	1.90979	2.04284	1.66041
	1.75519	1.84463	2.03083	1.50552
	1.57557	1.85602	2.00772	2.01975
	1.64699	2.0273	2.0401	1.68447
	1.62548	1.78215	1.83931	1.26714
	1.70189	1.66041	2.1145	1.61636
	1.5751	2.10013	1.65789	1.43659
	1.72328	1.90939	1.55929	1.78029
	1.71388	1.89451	1.78906	1.47856
	1.57818	1.68765	1.95917	1.40085
	1.62817	1.59355	1.63543	1.24645
	1.71945	1.57849	1.79072	1.70696
	1.73248	1.5441	1.76494	1.573
	1.46528	1.86302	2.22675	1.40451
	1.8545	1.70183	1.81865	1.338
	1.72347	1.94017	2.05584	1.31656
	1.68163	1.51869	2.27086	1.41243
	1.63919	1.54237	1.6233	1.43433
	1.73105	1.64044	2.30627	1.34189
	1.59661	1.48083	1.64612	1.44019
	1.75025	1.53484	1.58992	1.57691
	1.67498	1.68972	1.63602	1.57255
	1.64198	1.75309	1.78868	0.740294
	1.76473	1.66966	1.55692	1.67733
	1.7303	1.47473	1.79807	1.60954
	1.63077	2.00745	1.93062	1.68484
	1.76237	1.67786	1.81157	1.25513
	1.49354	1.98283	1.76171	1.52784
	1.86938	1.81888	1.86032	1.45416
	1.51863	1.65744	2.02377	1.29095
	1.83441	1.72298	1.98771	1.01487
	1.59955	1.92266	1.86389	0.827974
	1.72448	1.84251	1.60119	0.806603
	1.57502	1.96981	1.83104	1.30492
	1.92314	2.02446	2.1372	1.40209
	1.88112	1.91865	1.81223	0.74741
	1.69395	1.56011	1.88088	1.1069
	1.84062	1.92902	1.9108	1.14183
	1.62452	1.6627	1.89075	1.12524
	1.80054	1.90544	1.48918	0.85668
	1.87186	1.97075	1.78198	0.740589
	1.58441	2.04067	2.03553	1.13775
	1.62065	1.83994	1.80146	0.953907
	1.92028	2.00222	1.98755	1.08175
	1.80791	1.62858	1.68303	1.25786
	1.80144	1.58754	1.69963	1.28021
	2.09158	2.04635	1.84924	1.22517
	1.95484	1.81865	1.8088	1.0777
	1.67103	1.77235	1.49428	1.04831
	1.61878	1.66453	1.7998	1.20593
	1.66109	1.66485	1.77312	1.21523
	1.74309	1.66024	1.87325	1.34858
	1.56315	1.70738	1.69202	1.07633
	1.67836	1.65283	2.01861	1.58116
	1.66811	1.90398	1.81834	1.46359
	1.68826	1.98213	1.66087	1.19778
	1.57091	1.9293	1.90777	1.06977
	1.62105	1.55713	1.45534	1.00283
	1.64604	1.64711	1.80021	1.16026
	1.78524	1.9639	1.80957	1.18701
	1.6611	1.87447	1.66135	1.47102
	1.82098	1.88831	1.70791	1.56063
	1.78694	1.93813	1.69323	1.4868
	1.709	1.68776	1.72383	1.58737
	1.76692	1.75907	1.15216	1.41373
	1.64386	1.84919	1.12429	1.38389
	1.66066	1.67403	1.09195	1.35584
	1.67329	1.62281	1.11667	1.4801
	1.73103	1.71137	1.09811	1.50702
	1.91377	1.7519	1.13241	1.45668
	1.86304	1.87736	1.1065	1.51118
	1.61246	1.70267	1.24379	1.40227
	1.71798	1.68718	1.17777	1.59112
	1.56293	1.74589	1.08792	1.57807
	1.58104	1.7245	1.19262	1.55695
	1.72111	1.76534	1.14699	1.9617
	1.45469	1.83592	1.06442	1.91322
	1.8587	1.66698	1.09409	2.21664
	1.58697	1.80314	1.26463	2.3745
	1.83853	1.70806	1.19304	1.60797
	1.37286	1.83976	1.15559	2.34822
	1.45457	1.84362	1.08674	2.20022
	1.60643	1.74605	1.34123	1.6755
	1.59155	1.84096	1.13923	1.85499
	1.39844	1.8313	1.16282	2.20656
	1.35366	1.60917	1.09385	2.18645
	1.53024	1.60973	1.37964	2.03643
	1.54327	1.76675	1.37107	2.06286
	1.38778	1.78658	1.32321	2.12736
	1.59865	1.57655	1.12539	1.92039
	1.53872	1.68229	1.07658	1.72255
	1.32768	1.7376	1.46772	1.98284
	1.4393	1.11433	1.12369	1.95371
	1.4095	1.24067	1.2198	1.57978
	1.5071	1.16219	1.35621	1.65486
	1.37903	1.17665	1.36176	1.93005
	1.43407	1.23794	1.57543	1.59101
	1.41356	1.21993	1.29743	1.39371
	1.28224	1.30626	1.44217	1.61635
	1.45957	1.19325	1.52469	1.63407
	1.48805	1.27756	1.50046	1.55825
	1.22621	1.23838	1.14966	1.5956
	1.35191	1.21434	1.45199	1.48155
	1.44207	1.12169	1.59814	1.64548
	1.49629	0.908079	1.78069	1.47835
	1.438	1.21393	1.46034	1.60704
	1.50134	1.143	1.85776	1.53635
	1.46102	1.1213	1.80863	1.44347
	1.63853	1.28241	1.75732	1.21134
	1.57739	1.08748	1.6446	1.49218
	1.34434	1.05053	1.39526	1.42407
	1.38706	1.10675	1.54906	1.31365
	1.35828	1.16542	1.75586	1.76931
	1.44278	0.969312	1.75821	1.56737
	1.3184	1.22092	1.32161	1.69108
	1.42279	1.14531	1.37627	1.67131
	1.40207	1.16328	1.40003	1.40407
	1.30222	1.0973	1.37357	1.39728
	1.34882	1.15613	1.45526	1.54154
	1.33592	1.01334	1.46709	1.55314
	1.504	1.25939	1.33967	1.45459
	1.47437	1.10837	1.38534	1.57197
	1.35695	1.18309	1.40163	1.65281
	1.42706	1.30047	1.42412	1.59849
	1.56716	1.13255	1.3638	1.46911
	1.49685	1.15002	1.4258	1.40951
	1.41569	1.24574	1.25787	1.6107
	1.71095	1.13157	1.31887	1.53304
	1.72456	1.14668	1.21275	1.41053
	1.83599	1.18584	1.11809	1.30176
	1.91232	1.05088	1.55219	1.33563
	1.84014	1.26655	1.17498	1.1861
	1.76372	1.45568	1.12516	1.28778
	1.90934	1.51228	1.0722	1.41542
	1.85441	1.55645	1.05383	1.35742
	1.71469	1.20247	1.08596	1.293
	1.89038	1.29683	1.24729	1.48927
	1.74147	1.28057	1.21574	1.36171
	2.08636	1.63515	1.00736	1.34542
	1.92047	1.26348	1.08791	0.886227
	1.81105	1.60072	1.05366	1.2797
	2.05333	1.39752	1.03206	1.01698
	1.80895	1.66948	1.21302	1.52651
	1.99767	1.33417	1.19023	1.41152
	1.66869	1.20211	1.0342	1.07836
	1.61468	1.77997	1.19059	1.47062
	1.97851	1.6082	1.1184	1.23714
	1.79321	1.22553	1.49542	1.22674
	1.66147	1.26495	1.26756	1.21939
	2.16217	1.54199	1.56056	1.17044
	1.77383	1.11071	1.35298	2.46621
	2.09569	0.98828	1.29676	1.26372
	1.92103	1.56578	1.39157	2.15252
	1.59977	1.26312	1.35223	1.91383
	2.11986	1.19653	1.22748	2.39312
	2.02762	1.15707	1.43657	1.43597
	2.10493	1.02855	1.37129	2.36123
	2.00273	1.41162	1.31754	1.25395
	1.74548	1.39596	1.74182	2.70711
	1.96709	1.59324	1.39836	2.76142
	1.71019	1.17837	1.92993	2.73593
	1.79136	1.20979	1.81145	2.17321
	1.64207	1.45035	1.34909	1.39161
	1.93311	1.18631	1.39552	2.81869
	2.03351	1.25616	1.32459	2.4561
	1.97512	1.19042	1.44347	1.3459
	1.90224	1.20686	1.48573	2.71926
	2.09301	1.32671	1.64587	2.73606
	1.88212	1.27986	1.16221	2.41087
	2.03322	0.875739	1.40855	2.41975
	1.97532	1.03579	1.50714	1.36718
	2.07769	1.28871	1.44354	2.64492
	2.20897	1.10227	1.72985	1.28601
	1.68238	1.19145	1.64709	1.90618
	2.02074	1.1109	1.19518	1.98228
	2.06784	1.17486	1.81998	1.22138
	2.0781	1.13736	1.63217	1.19702
	1.85095	1.17939	1.77188	1.15318
	2.08105	1.17818	1.35493	1.45982
	1.71741	1.187	1.68063	1.58103
	2.05235	1.03461	1.73241	1.62654
	1.84364	1.0225	1.36018	1.58342
	1.84975	1.06671	1.71016	1.5138
	1.9058	1.11937	1.16915	1.47614
	2.06956	1.04533	1.73406	1.62808
	2.05675	0.96688	1.20913	1.64599
	1.75896	1.28865	1.71057	1.73407
	1.98135	1.2839	1.66694	2.13887
	1.87942	1.36755	1.7125	1.8172
	1.8761	1.30652	1.56105	2.14148
	2.55743	1.34629	1.42002	1.92092
	1.76588	1.41014	1.35561	2.18053
	1.8077	1.24994	1.34056	1.76739
	1.90099	1.31113	1.51799	1.91567
	2.08997	1.32433	1.37966	1.6831
	2.11178	1.37074	1.36275	1.5386
	1.61472	1.27495	1.4121	2.27235
	1.89608	1.56937	1.38342	1.59215
	2.04808	1.31933	1.29915	2.11093
	1.78318	1.32169	1.33945	2.12314
	1.9717	1.38997	1.28454	2.21679
	1.8171	1.36977	1.38837	2.03403
	1.8483	1.35283	1.22705	2.16882
	1.91268	1.20593	1.29955	2.21147
	1.59841	1.71147	1.27155	1.88043
	1.80732	1.6144	1.27801	1.75283
	1.68922	1.22574	1.33962	1.98597
	1.93084	1.71876	1.32729	2.03897
	1.88454	1.57555	1.29577	1.71697
	1.64549	1.38771	1.15544	2.24267
	1.76526	1.41051	1.23921	2.04474
	1.88411	1.53509	1.19837	2.09791
	1.85168	1.55858	1.18597	2.2991
	1.69464	1.45077	1.1349	2.722
	1.79484	1.24092	1.16243	2.1339
	1.76333	1.54565	1.14458	1.88973
	1.503	1.514	1.20583	1.83262
	1.82164	1.31286	1.25504	1.80078
	1.64351	1.27694	1.21024	1.62764
	1.87709	1.58672	1.16997	1.75263
	1.6888	1.37094	1.15694	1.72228
	1.81045	1.20876	1.20408	1.59774
	1.84575	1.61231	1.22925	1.64992
	1.9864	1.40917	1.07488	1.88475
	1.8693	1.39243	1.08954	1.8534
	1.68125	1.321	1.05348	1.66939
	1.81904	1.2303	0.868484	1.73134
	2.12148	1.38019	1.0208	1.29724
	1.89923	1.15696	1.06169	1.49365
	1.8276	1.14363	1.20268	1.44043
	1.83061	1.18447	1.31733	1.5151
	1.95259	1.20066	0.849761	1.27154
	1.93897	1.15285	1.32423	1.312
	1.94005	1.33159	1.30614	1.81451
	1.85193	1.31583	1.29263	1.52421
	2.0011	1.19846	0.865106	1.18456
	1.95794	1.32546	0.793087	1.57054
	2.10557	1.19278	1.44293	2.154
	1.94717	1.19732	1.41286	1.92624
	1.77502	1.22399	1.23464	2.09087
	1.76489	1.23231	1.56883	1.94669
	1.92166	1.30201	0.885678	2.04276
	1.99496	1.23618	1.24985	1.81449
	1.75025	1.06742	1.36833	2.02212
	1.81479	1.11787	1.08108	1.78226
	1.9007	1.04912	1.09986	1.37739
	2.054	0.89391	1.03699	2.195
	1.71143	0.941593	1.25876	2.12324
	1.93089	0.952667	1.37569	1.9253
	1.80848	0.981473	1.10423	1.37249
	1.74058	0.896298	1.16844	1.27418
	1.70963	1.16633	1.28766	1.34259
	1.90104	1.07481	1.27105	1.32374
	1.85349	0.814153	1.14707	1.55205
	1.8893	0.845633	0.769456	1.42897
	1.91322	1.23539	0.778573	1.34656
	1.59695	1.27139	0.687107	1.58262
	1.87507	1.1521	0.70875	1.94411
	1.94533	1.34377	0.758452	1.92661
	1.90519	1.41719	1.02611	2.0424
	1.98399	1.07263	1.10724	1.92828
	1.90122	1.29838	0.693778	1.98363
	1.93149	1.06365	1.0717	1.89397
	1.55449	0.823335	1.21573	2.09173
	1.59586	0.663258	1.09405	1.95511
	1.68208	0.978921	1.1366	2.10221
	1.78684	1.01591	0.659782	1.76444
	1.95639	1.08088	1.12478	1.85767
	1.83681	1.2617	0.715677	1.8304
	1.82399	1.09014	0.703435	2.16798
	1.58197	1.19467	0.823031	2.67293
	1.54633	1.16077	0.940549	1.75981
	1.62145	0.972412	0.822927	2.30734
	1.54323	0.705173	0.74987	2.64526
	1.89835	0.768558	0.811591	2.70003
	1.79332	0.733646	0.723517	1.68241
	1.47658	0.797727	0.703817	2.16038
	1.71124	0.648641	1.05986	2.21379
	1.9185	0.781407	1.03767	2.84516
	1.61813	0.6487	0.961471	2.41105
	1.72237	0.769042	1.00979	3.07321
	1.63133	1.11453	1.10995	2.7559
	1.64103	1.08224	1.14179	3.05524
	1.67166	0.936412	1.22461	1.72549
	1.57304	1.04806	1.00395	1.97076
	1.73233	0.846622	1.117	2.87963
	1.74481	1.15341	1.25543	3.308
	1.67948	0.824263	1.17152	2.90571
	1.74848	0.70176	1.21152	2.53596
	1.76298	0.89324	1.25699	3.0302
[truncated: 816 more rows]

## Sheet: Figure EV5 D
Mean Cluster intensity over time
		Activin A + HOM1 cells				Activin A				NIP + HOM1 cells
Time hh:mm:ss	Mean	SD	No of cells	S.E.M.	Mean	SD	No of cells	S.E.M.	Mean	SD	No of cells	S.E.M.
00:00:00	1.325	0.357	61	0.0457092	1.34776	0.306629	16	0.0766573	1.32722	0.25825	13	0.0716257
00:01:30	1.394	0.397	61	0.0508306	1.35283	0.33979	16	0.0849475	1.34237	0.269206	13	0.0746642
00:02:30	1.454	0.436	61	0.0558241	1.33001	0.339603	16	0.0849007	1.34946	0.295589	13	0.0819816
00:05:00	1.672	0.538	61	0.0688838	1.35334	0.324563	16	0.0811409	1.44729	0.285131	13	0.0790812
00:07:30	2.344	0.948	59	0.123419	1.53969	0.296103	14	0.0791368	1.50313	0.294084	13	0.0815643
