# Supplementary material for: Pathogenic ACVR1R206H activation by Activin A‐induced receptor clustering and autophosphorylation
Source: EMBO J. 2021 May 18;40(14):e106317. doi: 10.15252/embj.2020106317 (PMC8280795; doi:10.15252/embj.2020106317)
Supplement: Supplementary file 12 — Source Data for Expanded View/Appendix [file EMBJ-40-e106317-s004.zip › Source data for Expanded Figures and Appendix/EMBOJ-2020-106317R_SourceDataForAppendixFigureS1.xlsx]

## Sheet: Appendix Figure S1A
Time of Activin A treatment (min)	PARENTAL	HET	HOM1
0	0.00078966	0.0382726	0.152253
5	0.00078775	0.0880953	0.181556
10	0.00389615	0.144805	0.561594
20	0.0267608	0.968866	2.6252
30	0.123791	5.8594	10.92
45	0.276738	3.21347	15.0125
60	0.537934	3.0945	14.2111

## Sheet: Appendix Figure S1B
Time of BMP2 treatment (min)	PARENTAL	HET	HOM1
0	0.00127219	0.0506914	0.00217983
5	0.00273394	0.378087	0.213765
10	0.139221	0.624406	0.285036
20	0.973539	1.38559	1.12712
30	1.80109	2.9001	2.63983
45	2.39527	3.70492	4.39217
60	2.49912	2.71282	4.9802
