# Supplementary material for: Pathogenic ACVR1R206H activation by Activin A‐induced receptor clustering and autophosphorylation
Source: EMBO J. 2021 May 18;40(14):e106317. doi: 10.15252/embj.2020106317 (PMC8280795; doi:10.15252/embj.2020106317)
Supplement: Supplementary file 15 — Source Data for Figure 2 [file EMBJ-40-e106317-s008.zip]

Archive with 2 entries (2 files):
- embj2020106317-sup-0013-SDataFig2.pdf
- embj2020106317-sup-0014-SDataFig2.xlsx
