# Supplementary material for: Pathogenic ACVR1R206H activation by Activin A‐induced receptor clustering and autophosphorylation
Source: EMBO J. 2021 May 18;40(14):e106317. doi: 10.15252/embj.2020106317 (PMC8280795; doi:10.15252/embj.2020106317)
Supplement: Supplementary file 15 — Source Data for Figure 2 [file EMBJ-40-e106317-s008.zip › embj2020106317-sup-0014-SDataFig2.xlsx]

## Sheet: Figure 2A 
Time of Activin A treatment (h)						PARENTAL						Mean	SD	SEM
	Experiment 1	Experiment 2	Experiment 3	Experiment 4	Experiment 5	Experiment 6	Experiment 7	Experiment 8	Experiment 9	Experiment 10	Experiment 11
0	0.162865	0.0525224	0.0766993	0.180225	0	0	0	0.0139446	0.0643467	0.0254662	0.0753195	0.0592171	0.0630321	0.0190049
1	1.57798	0.972392	0.883759	1.31303	0.361208	1.84453	0.73701	0.617997	0.699492	0.548711	0.52128	0.916127	0.472066	0.142333
4	0.535378	0.375032	0.326728	0.49632	0.0387572	0.59587	0.104201	0.315429	0.303472	0.188577	0.218197	0.317997	0.176127	0.0531043
8	0.333339	0.317448	0.240568	0.341503	0	0.243564	0.184115	0.180105	0.269552	0.0804052	0.126021	0.210602	0.109163	0.0329138
Time of Activin A treatment (h)		HET		Mean	SD	SEM
	Experiment 1	Experiment 2	Experiment 3
0	0.0571618	0.190175	0.195079	0.147472	0.0782492	0.0451772
1	1.18037	4.40461	4.077	3.22066	1.77452	1.02452
4	0.584944	2.13007	1.40801	1.37434	0.773111	0.446356
8	0.25427	0.828461	1.24369	0.775473	0.496833	0.286846
Time of Activin A treatment (h)				HOM1				Mean	SD	SEM
	Experiment 1	Experiment 2	Experiment 3	Experiment 4	Experiment 5	Experiment 6	Experiment 7
0	0.0398791	0.238724	0.242726	0.149212	0.274893	0.152237	0.147663	0.177905	0.0803692	0.0303767
1	2.87848	2.11298	2.71362	4.14862	2.699	2.97711	2.0343	2.79487	0.699057	0.264219
4	3.43566	1.17653	2.05724	2.71514	1.77199	1.82632	0.875412	1.97975	0.875394	0.330868
8	3.43637	0.8933	1.2618	1.19128	0.809112	1.0096	0.600963	1.31463	0.962221	0.363685
Time of Activin A treatment (h)		HOM2			Mean	SD	SEM
	Experiment 1	Experiment 2	Experiment 3	Experiment 4
0	0.16483	0.130057	0.141937	0.146316	0.145785	0.0144358	0.0072179
1	2.5807	2.57279	1.52424	1.86058	2.13458	0.528722	0.264361
4	1.31023	1.55983	0.930266	1.03365	1.2085	0.283884	0.141942
8	0.816563	0.842448	0.577579	0.781495	0.754521	0.120577	0.0602885
Time of Activin B treatment (h)				PARENTAL				Mean	SD	SEM
	Experiment 1	Experiment 2	Experiment 3	Experiment 4	Experiment 5	Experiment 6	Experiment 7
0	0.203597	0.197272	0.169779	0.187751	0.0708279	0.085749	0.0527439	0.138246	0.0655891	0.0247904
1	2.2297	3.64759	2.06854	2.54116	2.37777	3.28556	1.72841	2.5541	0.681271	0.257496
4	0.969487	1.62949	0.854591	1.79399	0.845602	1.2999	0.487235	1.12576	0.468109	0.176929
8	0.438951	0.517041	0.380826	0.61554	0.157735	0.766595	0.157462	0.43345	0.225875	0.0853728
Time of Activin B treatment (h)		HET		Mean	SD	SEM
	Experiment 1	Experiment 2	Experiment 3
0	0.115098	0.052597	0.0756437	0.0811127	0.0316072	0.0182484
1	1.4837	2.48171	1.30658	1.75733	0.63355	0.36578
4	1.48899	1.81974	0.749586	1.35277	0.547928	0.316347
8	0.878895	1.13581	0.543255	0.852654	0.297149	0.171559
Time of Activin B treatment (h)		HOM1		Mean	SD	SEM
	Experiment 1	Experiment 2	Experiment 3
0	0.148106	0.0768424	0.0728246	0.0992576	0.0423516	0.0244517
1	2.42558	2.12569	2.07603	2.2091	0.189116	0.109186
4	1.70279	2.08217	1.09482	1.62659	0.498064	0.287557
8	2.1439	2.45506	0.804478	1.80114	0.877047	0.506363
Time of Activin B treatment (h)		HOM2			Mean	SD	SEM
	Experiment 1	Experiment 2	Experiment 3	Experiment 4
0	0.170538	0.186176	0.142335	0.186495	0.171386	0.0207502	0.0103751
1	2.55078	2.69994	1.97692	2.19918	2.3567	0.328899	0.164449
4	1.6868	1.35822	1.34856	1.32889	1.43062	0.171223	0.0856116
8	1.60314	1.16494	0.619361	1.54294	1.2326	0.452496	0.226248

## Sheet: Figure 2B
Time of BMP2 treatment (h)	PARENTAL		Mean	SD	SEM
	Experiment 1	Experiment 2
0	0.00998329	0.00201126	0.00599727	0.00563708	0.00398601
1	1	1	1	0	0
4	0.540627	0.475563	0.508095	0.0460077	0.0325324
8	0.360105	0.300949	0.330527	0.0418301	0.0295784
Time of BMP2 treatment (h)	HET		Mean	SD	SEM
	Experiment 1	Experiment 2
0	0.0671097	0.0232533	0.0451815	0.0310112	0.0219282
1	1	1	1	0	0
4	0.513463	0.413449	0.463456	0.0707206	0.050007
8	0.534892	0.201705	0.368298	0.235599	0.166593
Time of BMP2 treatment (h)	HOM1		Mean	SD	SEM
	Experiment 1	Experiment 2
0	0.052374	0.0121641	0.0322691	0.0284327	0.0201049
1	1	1	1	0	0
4	0.498543	0.217863	0.358203	0.198471	0.14034
8	0.21615	0.0508308	0.13349	0.116898	0.0826596

## Sheet: Figure 2C
Time of Activin A treatment (h)		PARENTAL		Mean	SD	SEM
	Experiment 1	Experiment 2	Experiment 3
0	0.0401731	0.0508614	0.117428	0.0694874	0.0418601	0.0241679
1	1	1	1	1	0	0
4	0.418602	0.414273	0.28798	0.373618	0.0741967	0.0428375
8	0.252852	0.158321	0.152141	0.187771	0.0564458	0.032589
Time of Activin A treatment (h)		SMAD2/3 dKO1		Mean	SD	SEM
	Experiment 1	Experiment 2	Experiment 3
0	0.0384918	0.0405685	0.0587962	0.0459522	0.0111716	0.00644995
1	1	1	1	1	0	0
4	0.383299	0.738436	0.779601	0.633779	0.217896	0.125803
8	0.47782	0.427642	0.50199	0.469151	0.0379247	0.0218958
Time of Activin A treatment (h)		SMAD6/7 dKO1		Mean	SD	SEM
	Experiment 1	Experiment 2	Experiment 3
0	0.40982	0.240568	0.308732	0.319706	0.0851577	0.0491658
1	1	1	1	1	0	0
4	0.571814	0.635655	0.512869	0.573446	0.0614094	0.0354548
8	0.522243	0.438931	0.431366	0.46418	0.050426	0.0291135
Time of Activin A treatment (h)		SMAD6/7 dKO2		Mean	SD	SEM
	Experiment 1	Experiment 2	Experiment 3
0	0.261862	0.408691	0.411049	0.360534	0.0854604	0.0493406
1	1	1	1	1	0	0
4	0.62944	0.801135	0.555427	0.662001	0.126048	0.0727741
8	0.366021	0.428028	0.443895	0.412648	0.0411521	0.0237592

## Sheet: Figure 2D
Time of Activin A treatment (min)	PARENTAL	SMAD2/3 dKO1	HOM1
0	1	1	1
5	2.77821	1.0175	5.00373
10	1.093	1.21111	16.7834
20	3.78047	2.38897	27.184
30	7.02971	3.93746	37.1693
45	10.2846	5.58907	42.9208
60	9.54156	12.0978	45.1199
