# Supplementary material for: Pathogenic ACVR1R206H activation by Activin A‐induced receptor clustering and autophosphorylation
Source: EMBO J. 2021 May 18;40(14):e106317. doi: 10.15252/embj.2020106317 (PMC8280795; doi:10.15252/embj.2020106317)
Supplement: Supplementary file 16 — Source Data for Figure 3 [file EMBJ-40-e106317-s018.zip › embj2020106317-sup-0015-SDataFig3.xlsx]

## Sheet: Figure 3A
Treatment		PARENTAL			Mean	SD	SEM
	Experiment 1	Experiment 2	Experiment 3	Experiment 4
Untreated	1	1	1	1	1	0	0
Act hi	3.13679	3.09305		2.55129	2.92704	0.326148	0.188302
Act hi + SB-431542	1.14582	0.768578		1.01633	0.976908	0.191684	0.110669
Act hi + LDN-193189	0.480893	0.0270057		0.687673	0.398524	0.337948	0.195114
Act low	3.04937	2.6467	6.94923		4.2151	2.37637	1.372
Act low + SB-431542	0.776802	0.420512	0.9194		0.705571	0.256959	0.148355
Act low + LDN-193189	0.480844	0.05489	0		0.178578	0.263205	0.151961
Treatment		HET			Mean	SD	SEM
	Experiment 1	Experiment 2	Experiment 3	Experiment 4
Untreated	1	1	1	1	1	0	0
Act hi	5.63062	7.28477		3.09473	5.3367	2.11042	1.21845
Act hi + SB-431542	2.17888	3.34979		1.34451	2.29106	1.00733	0.581585
Act hi + LDN-193189	0.187	0.177663		0.282426	0.215696	0.0579779	0.0334735
Act low	1.72997	2.44619	3.95409		2.71008	1.1353	0.655466
Act low + SB-431542	0.725584	0.629264	1.25032		0.86839	0.33425	0.192979
Act low + LDN-193189	0.245056	0.037421	0		0.094159	0.132013	0.0762179
Treatment		HOM1			Mean	SD	SEM
	Experiment 1	Experiment 2	Experiment 3	Experiment 4
Untreated	1	1	1	1	1	0	0
Act hi	8.32424	10.0002		4.83827	7.7209	2.63332	1.52035
Act hi + SB-431542	7.01963	6.75401		3.87603	5.88322	1.74335	1.00652
Act hi + LDN-193189	0.538242	0.254769		0.895845	0.562952	0.321252	0.185475
Act low	2.17652	3.76497	12.2025		6.048	5.38881	3.11123
Act low + SB-431542	0.645165	1.37217	5.63073		2.54936	2.69319	1.55491
Act low + LDN-193189	0.299069	0	0		0.0996897	0.172668	0.0996897

## Sheet: Figure 3B
Treatment			PARENTAL				Mean	SD	SEM
	Experiment 1	Experiment 2	Experiment 3	Experiment 4	Experiment 5	Experiment 6
Untreated	1	1	1	1	1	1	1	0	0
BMP4/7				15.8186	42.9414	24.0877	27.6159	13.9013	8.02595
BMP4/7 + SB-431542				16.6719	36.1831	18.6848	23.8466	10.731	6.19557
BMP47 + LDN-193189				0.998187	1.50962	0.751267	1.08636	0.38679	0.223314
Act A	3.13679	3.09305	2.55129		4.18883	2.77415	3.14882	0.628949	0.281274
Act A + SB-431542	1.14582	0.768578	1.01633		0.452879	0.687155	0.814152	0.273679	0.122393
Treatment			HET				Mean	SD	SEM
	Experiment 1	Experiment 2	Experiment 3	Experiment 4	Experiment 5	Experiment 6
Untreated	1	1	1	1	1	1	1	0	0
BMP4/7				9.23303	11.3089	7.07787	9.20659	2.11563	1.22146
BMP4/7 + SB-431542				9.155	11.2682	7.01338	9.14552	2.12742	1.22827
BMP47 + LDN-193189				0.427777	0.81883	0.378886	0.541831	0.24113	0.139217
Act A	5.63062	7.28477	3.09473		4.56458	1.70719	4.45638	2.16809	0.969599
Act A + SB-431542	2.17888	3.34979	1.34451		1.27935	0.47792	1.72609	1.0891	0.487059
Treatment			HOM1				Mean	SD	SEM
	Experiment 1	Experiment 2	Experiment 3	Experiment 4	Experiment 5	Experiment 6
Untreated	1	1	1	1	1	1	1	0	0
BMP4/7				7.62704	21.5662	10.2085	13.1339	7.41579	4.28151
BMP4/7 + SB-431542				8.1002	19.1931	8.34105	11.8781	6.33608	3.65814
BMP47 + LDN-193189				0.601119	1.32616	0.456877	0.794717	0.465856	0.268962
Act A	8.32424	10.0002	4.83827		17.1738	4.09053	8.88541	5.23511	2.34121
Act A + SB-431542	7.01963	6.75401	3.87603		10.5344	4.08685	6.45419	2.70689	1.21056

## Sheet: Figure 3C
Treatment		ICR-B169		Mean	SD	SEM
	Experiment 1	Experiment 2	Experiment 3
Untreated	0.00013061	0.00012512	4.785e-05	0.000101193	4.62782e-05	2.67187e-05
Act A	0.0502161	9.994e-05	0.003929	0.0180817	0.027895	0.0161052
Act A + SB-431542	0.0401157	9.654e-05	4.386e-05	0.0134187	0.0231203	0.0133485
Act A + LDN-193189	0.00110941	0.00011754	0.0241138	0.00844691	0.013577	0.00783866
BMP4/7	1	1	1	1	0	0
BMP4/7 + SB-431542	1.01849	1.03719	1.00212	1.01927	0.0175463	0.0101303
Treatment		DIPG-007		Mean	SD	SEM
	Experiment 1	Experiment 2	Experiment 3
Untreated	0.0448226	0.0194293	0.0387741	0.034342	0.0132641	0.00765806
Act A	0.747361	0.658981	0.284336	0.56356	0.245819	0.141924
Act A + SB-431542	0.590149	0.463823	0.1748	0.409591	0.212919	0.122929
Act A + LDN-193189	0.0399689	0.0228552	0.0319262	0.0315835	0.00856199	0.00494327
BMP4/7	1	1	1	1	0	0
BMP4/7 + SB-431542	1.09132	0.84996	0.636632	0.859304	0.227488	0.13134

## Sheet: Figure 3D
Treatment		PARENTAL		Mean	SD	SEM
	Experiment 1	Experiment 2	Experiment 3
Untreated	0.00468245	9.186e-05	0.0444024	0.0163922	0.0243658	0.0140676
1h Act A	0.315234	0.160392	0.138978	0.204868	0.0961775	0.0555281
1h BMP2	1.41363	1.18657	0.937709	1.1793	0.238042	0.137434
Treatment		PARENTAL ACVR1B/C dKO		Mean	SD	SEM
	Experiment 1	Experiment 2	Experiment 3
Untreated	0.0507201	0.0420065	0.0491021	0.0472762	0.00463484	0.00267593
1h Act A	0.0610392	0.05135	0.042465	0.0516181	0.00928996	0.00536356
1h BMP2	1.47916	1.13094	0.66302	1.09104	0.409531	0.236443
Treatment		HOM1		Mean	SD	SEM
	Experiment 1	Experiment 2	Experiment 3
Untreated	0.0762672	0.0628731	0.0564943	0.0652115	0.0100918	0.00582648
1h Act A	0.880436	0.923909	0.171781	0.658709	0.422252	0.243787
1h BMP2	1.3908	2.03402	0.830455	1.41843	0.602259	0.347714
Treatment		HOM1 ACVR1B/C dKO		Mean	SD	SEM
	Experiment 1	Experiment 2	Experiment 3
Untreated	0.115662	0.0833731	0.0811256	0.0933869	0.0193235	0.0111564
1h Act A	0.750934	0.569691	0.244148	0.521591	0.256794	0.14826
1h BMP2	0.966956	1.63887	1.05756	1.22113	0.364602	0.210503
