# Supplementary material for: Pathogenic ACVR1R206H activation by Activin A‐induced receptor clustering and autophosphorylation
Source: EMBO J. 2021 May 18;40(14):e106317. doi: 10.15252/embj.2020106317 (PMC8280795; doi:10.15252/embj.2020106317)
Supplement: Supplementary file 19 — Source Data for Figure 6 [file EMBJ-40-e106317-s009.xlsx]

## Sheet: Figure 6H
	Average brightness (Bav) all image stacks, collected from 2-4 biological replicates
	His-Activin A-Atto647N	Parental	Parental ACVR2A/B dKO	HOM1	HOM1 ACVR2A/B dKO	Parental + rhACVR2A/B Fc	HOM1 + rhACVR2A/B Fc
	1.049	1.087	1.06	1.097	1.059	1.001	1.027
	1.059	1.122	1.071	1.126	1.096	1.002	1.128
	1.055	1.14	1.079	1.35	1.08	1.028	1.06
	1.081	1.145	1.07	1.267	1.064	1.033	1.042
	1.085	1.12	1.237	1.29	1.073	1.018	1.033
	1.075	1.242	1.125	1.166	1.043	1.111	1.015
	1.078	1.337	1.112	1.196	1.013	1.03	1.009
	1.081	1.171	1.163	1.258	1.09	1.044	1.008
	1.088	1.305	1.071	1.317	1.06	1.044	1
	1.098	1.162	1.115	1.143		1.014
	1.036	1.251	1.132	1.168
	1.079	1.283	1.089	1.271
	1.038	1.227		1.406
	1.086	1.286		1.294
	1.091	1.145		1.164
	1.094			1.166
	1.097			1.098
	1.04			1.117
	1.099			1.221
	1.039
Mean	1.0724	1.20153	1.11033	1.21658	1.06422	1.0325	1.03578
S.D	0.022125	0.0785247	0.0506491	0.0897368	0.0252971	0.0314969	0.0393947
S.E.M.	0.0049473	0.020275	0.0146211	0.020587	0.00843237	0.0099602	0.0131316

## Sheet: Figure 6I
	Average brightness (Bav) all image stacks, collected from 2-3 biological replicates
	His-Activin A-Atto647N	ICR-B169	HSJD-DIPG-007	ICR-B169 + rhACVR2A/B Fc	HSJD-DIPG-007 + rhACVR2A/B Fc
	1.115	1.333	1.152	1.139	1.021
	1.081	1.163	1.589	0.991	1.041
	1.077	1.331	1.197	1.004	1.011
	1.068	1.448	1.261	1.007	0.997
	1.155	1.306	1.164	0.959	1.019
	1.054	1.344	1.419	1.036	1.008
	1.037	1.25	1.455	1.011	1.021
	1.025	1.646	1.627	0.992	0.998
	1.058	1.12	1.743	1.001	1.078
	1.073	1.199	1.28
	1.012	1.296	1.414
	1.027	1.291	1.599
	1.022		1.943
			2.063
Mean	1.06185	1.31058	1.49329	1.01556	1.02156
S.D	0.0404142	0.137598	0.284578	0.0505621	0.0250605
S.E.M.	0.0112089	0.0397211	0.0760566	0.016854	0.00835349
