# Supplementary material for: Pathogenic ACVR1R206H activation by Activin A‐induced receptor clustering and autophosphorylation
Source: EMBO J. 2021 May 18;40(14):e106317. doi: 10.15252/embj.2020106317 (PMC8280795; doi:10.15252/embj.2020106317)
Supplement: Supplementary file 20 — Source Data for Figure 7 [file EMBJ-40-e106317-s016.xlsx]

## Sheet: Figure 7A
	Cluster intensity over time
			Cells + bilayer						Bilayer								Cells + bilayer						Bilayer
Time	0 min	3 min	7 min	13 min	20 min	27 min	0 min	3 min	7 min	13 min	20 min	27 min		Time	0 min	3 min	7 min	13 min	20 min	27 min	0 min	3 min	7 min	13 min	20 min	27 min
	1.32313	1.34328	1.37619	1.31702	1.78025	1.71468	1.39186	1.29363	1.20494	1.47038	1.34629	1.44902		Mean	1.473	1.452	1.432	1.494	1.499	1.532	1.356	1.376	1.336	1.454	1.571	1.588
	1.17228	1.48303	1.76951	1.54285	1.6245	1.65938	1.4373	1.27095	1.12293	1.30534	1.25926	1.45843		Std. Deviation	0.1499	0.1409	0.1754	0.1695	0.1606	0.1794	0.1098	0.1226	0.1702	0.1607	0.2345	0.2251
	1.237	1.38489	1.45338	1.6913	1.63957	1.41151	1.373	1.49906	1.28688	1.55749	1.4317	1.36037		Std. Error of Mean	0.008302	0.006447	0.007512	0.007795	0.007547	0.008413	0.02397	0.02202	0.02338	0.02167	0.02655	0.02882
	1.59649	1.49761	1.42699	1.87136	1.40239	1.4671	1.39008	1.27734	1.28564	1.45314	1.31501	1.54622
	1.46152	1.39312	1.48978	1.72059	1.64495	1.69054	1.20088	1.60674	1.31799	1.50887	1.29274	2.04831
	1.42969	1.24839	1.44163	1.37758	1.33852	1.54493	1.23263	1.45174	1.19613	1.61254	1.34654	1.42658
	1.39555	1.59972	1.57027	1.56822	1.71635	1.56748	1.24685	1.59521	1.26191	1.54102	1.46046	1.59008
	1.36438	1.45292	1.64299	1.58051	1.61655	1.58662	1.30025	1.47028	1.40281	1.63057	1.49119	1.44481
	1.57009	1.29559	1.40189	1.49951	1.55666	1.65973	1.2211	1.46964	1.29207	1.63763	1.5	1.51902
	1.36117	1.39193	1.44899	1.51642	1.38011	1.51983	1.29847	1.37112	1.41101	1.83209	1.6504	1.37438
	1.46354	1.58886	1.67328	1.58246	1.66706	1.52372	1.58791	1.36613	1.18817	1.80779	1.47791	1.67539
	1.10602	1.33966	1.63305	1.29287	1.37555	1.54456	1.24862	1.21733	1.57784	1.79192	1.52457	1.44061
	1.3312	1.33423	1.37295	1.62054	1.502	1.26267	1.31958	1.18227	1.31056	1.60942	1.48727	1.53864
	1.21107	1.326	1.55678	1.38326	1.30982	1.7511	1.40735	1.20787	1.00849	1.53543	1.43216	1.32084
	1.34416	1.26475	1.36482	1.64365	1.39718	1.54712	1.24473	1.26268	1.24724	1.3694	1.69492	1.33473
	1.45541	1.3041	1.49817	1.66957	1.45779	1.38206	1.43999	1.23939	1.15368	1.43058	1.52816	1.5013
	1.32063	1.53055	1.35812	1.33632	2.12543	1.4067	1.39252	1.3182	1.01706	1.42832	1.39014	1.53431
	1.36347	1.30663	1.51143	1.44671	1.24721	1.56368	1.30517	1.47128	1.17063	1.40915	1.66217	1.60096
	1.26259	1.39569	1.98364	1.27229	1.74431	1.45838	1.46788	1.40805	1.11339	1.42006	1.17562	1.3761
	1.31363	1.43518	1.42506	1.34553	1.69241	1.52676	1.39539	1.29847	1.15243	1.33144	1.33702	1.47636
	1.3797	1.47785	1.75117	1.65396	1.33821	1.86239	1.57832	1.58791	1.25211	1.1572	1.51014	1.54786
	1.55837	1.5198	1.36789	1.43068	1.65809	1.32169		1.24862	1.06087	1.268	1.86323	1.5541
	1.63986	1.52221	1.26532	1.35022	1.49307	1.51005		1.31958	1.27321	1.52437	1.38095	1.30759
	1.69995	1.33581	1.42602	1.32804	1.37633	1.49132		1.40735	1.18044	1.29842	1.25949	1.4836
	1.59732	1.47552	1.55633	1.45924	1.40429	1.45965		1.24473	1.3494	1.40212	1.65402	1.67158
	1.37264	1.33073	1.53257	1.39895	1.51075	1.53737		1.43999	1.30908	1.28973	1.57193	1.51741
	1.58444	1.4865	1.7204	1.52231	1.45953	1.50844		1.39252	1.37499	1.3494	1.32677	1.40766
	1.51189	1.44422	1.58426	1.4819	1.59744	1.36925		1.30517	1.45707	1.30908	1.4305	1.48216
	1.53584	1.5787	1.62201	1.47953	1.30258	1.48855		1.46788	1.44599	1.37499	1.40769	1.55177
	1.53136	1.51311	1.29819	1.4046	1.50231	1.59091		1.39539	1.36539	1.45707	1.50939	1.5492
	1.51989	1.54527	1.61177	1.35327	1.48346	1.61996		1.57832	1.38411	1.44599	1.34413	1.75305
	1.38232	1.47079	1.39409	1.31572	1.2702	1.60117			1.31395	1.36539	1.5051	1.83213
	1.70101	1.42482	1.42016	1.35694	1.43196	1.47946			1.36493	1.38411	1.61479	1.90567
	1.17973	1.27814	1.42878	1.38441	1.40826	1.53722			1.355	1.31395	1.36284	1.74135
	1.39286	1.25799	1.29707	1.6726	1.50412	1.4292			1.28249	1.36493	1.24882	1.61285
	1.23199	1.65797	1.42374	1.40982	1.60015	1.59544			1.21753	1.355	1.43565	1.49756
	1.10988	1.49766	1.58602	1.47216	1.29136	1.43284			1.42556	1.28249	1.7907	1.54056
	1.32391	1.51533	1.37617	1.56022	1.36837	1.58168			1.45102	1.21753	1.83082	1.34443
	1.13313	1.337	1.3418	1.32295	1.48047	1.51958			1.50895	1.42556	1.63826	1.42403
	1.34964	1.42957	1.47528	1.5836	1.39678	1.50175			1.35065	1.45102	1.52853	1.29241
	1.36988	1.28099	1.27258	1.55657	1.54071	1.39986			1.36893	1.50895	1.60936	1.28433
	1.11988	1.40641	1.40931	1.43539	1.39234	1.47791			1.21374	1.35065	1.32112	1.20643
	1.4443	1.38976	1.29089	1.36882	1.56352	1.47405			1.56241	1.36893	1.53597	1.41603
	1.53402	1.27985	1.25609	1.55945	1.71134	1.5572			1.44455	1.21374	1.74876	1.28208
	1.49919	1.63984	1.40355	1.34956	1.59503	1.47175			1.65366	1.56241	1.25868	1.44411
	1.44519	1.47004	1.36277	1.6682	1.82342	1.71465			1.44404	1.44455	1.521	1.36202
	1.5169	1.59137	1.47032	1.75737	1.71267	1.54044			1.89411	1.65366	1.16792	1.76653
	1.26413	1.38789	1.23037	1.53094	1.67976	1.51628			1.30773	1.44404	1.67897	2.21854
	1.4883	1.523	1.32465	2.10486	1.72265	1.66242			1.44249	1.89411	1.51319	1.89965
	1.4389	1.4421	1.39495	1.40851	1.45041	1.71639			1.7437	1.30773	1.92034	2.09816
	1.37344	1.47372	1.40572	1.37799	1.57358	1.34196			1.36217	1.44249	1.39458	1.96635
	1.44729	1.49934	1.25811	1.63196	1.49341	1.39539			1.35809	1.7437	1.52903	1.77741
	1.52875	1.54144	1.53542	1.60482	1.46322	1.57815			1.5884	1.36217	1.45805	1.64532
	1.41934	1.43435	1.31278	1.44824	1.52424	1.41912				1.35809	1.46233	1.81217
	1.63713	1.5557	1.26289	1.33713	1.39078	1.42282				1.5884	1.28964	1.76638
	1.50295	1.67109	1.24587	1.36326	1.48895	1.58042					1.42497	1.80547
	1.3334	1.37447	1.292	1.41722	1.57809	1.47751					1.08454	1.77482
	1.62481	1.45942	1.44702	1.28563	1.5742	1.50801					2.1364	1.8554
	1.57654	1.36841	1.15827	1.67539	1.56576	1.40703					1.71283	1.65556
	1.49972	1.46124	1.67322	1.51677	1.54155	1.69202					1.72464	1.97129
	1.2576	1.53278	1.58406	1.6754	1.48657	1.46382					1.64662	1.85244
	1.34393	1.43113	1.52466	1.39431	1.44642	1.47676					1.93903
	1.51515	1.5977	1.41518	1.62157	1.40574	1.30074					1.83121
	1.53922	1.53425	1.06713	1.5024	1.774	2.68826					1.90358
	1.33982	1.73286	1.24215	1.29178	1.54407	1.31991					1.68676
	1.41522	1.45876	1.51093	1.67553	1.46752	1.39713					1.70482
	1.51849	1.38327	1.46449	2.14713	1.46517	1.51176					1.76072
	1.60267	1.51983	1.43781	1.47133	1.52216	1.49594					1.679
	1.67038	1.37637	1.40479	1.20489	1.6678	1.46831					1.66646
	1.47778	1.41531	1.57345	1.58389	1.69439	1.34569					2.14278
	1.61569	1.4648	1.43944	1.58848	1.61219	1.52876					1.91564
	1.47316	1.76138	1.58806	1.68234	1.42783	1.66189					1.9183
	1.5391	1.41296	1.46568	1.48455	1.43908	1.69157					2.0165
	1.47878	1.67612	1.41827	1.55818	1.4659	1.45366					1.90071
	1.51957	1.55562	1.42969	1.30669	1.40367	1.44745					1.90964
	1.59913	1.59765	1.47415	1.31484	1.49361	1.49034					1.88104
	1.56013	1.45019	1.49681	1.44176	1.43954	1.49912					1.8826
	1.62675	1.61198	1.59218	1.49529	1.58326	1.63822					1.66163
	1.61474	1.58633	1.35874	1.50604	1.47383	1.65232
	1.33905	1.29273	1.25545	1.50343	1.48032	1.40701
	1.63431	1.32146	1.20765	1.44016	1.52294	1.59888
	1.5254	1.70268	1.29123	1.59206	1.32405	1.61751
	1.61952	1.30027	1.32661	1.39673	1.50618	1.25413
	1.33785	1.23214	1.16058	1.31708	1.507	1.49763
	1.44567	1.27277	1.01286	1.34676	1.40163	1.20572
	1.44406	1.22315	1.20223	1.5974	1.52531	1.22758
	1.45446	1.09982	1.25296	1.41485	1.6145	1.25331
	1.42161	1.23323	1.0767	1.65529	1.47359	1.39274
	1.6039	1.21006	1.05002	1.41254	1.50437	1.60395
	1.43705	1.22644	1.39796	1.35915	1.49217	1.35349
	1.2639	1.25067	1.82687	1.6184	1.98822	1.33891
	1.22673	1.41685	1.23211	1.64293	1.56564	1.49196
	1.15995	1.42924	1.73418	1.72144	1.2964	1.4092
	1.33487	1.5591	1.68831	1.90956	1.32653	1.35611
	1.45678	1.4924	1.62276	1.64966	1.65368	1.35681
	1.38425	1.34889	1.67939	1.33561	1.18107	1.40972
	1.46842	1.47443	1.58104	1.64996	1.52884	1.40971
	1.27062	1.29053	1.72696	1.41352	1.33481	1.54678
	1.47753	1.42226	1.69365	1.71938	1.28847	1.33486
	1.38348	1.66643	1.55338	1.61764	1.38691	1.43971
	1.30037	1.41548	1.55701	1.50954	1.22888	1.34631
	1.18648	1.48171	1.43171	1.66937	1.21838	1.13761
	1.27589	1.56444	1.35794	1.45111	1.32404	1.43658
	1.18306	1.34118	1.18092	1.67731	1.47943	1.43287
	1.28485	1.35172	1.5121	1.58703	1.32945	1.27489
	1.74532	1.45752	1.28443	1.5818	1.3712	1.3509
	1.39829	1.46179	1.60614	1.59689	1.67137	1.41015
	1.66036	1.53139	1.50227	1.51127	1.4099	1.40343
	1.5017	1.44678	1.4352	1.69151	1.34461	1.4506
	1.49505	1.73256	0.957907	1.57917	1.56681	1.26171
	1.37635	1.63034	1.26096	1.41106	1.70914	1.48783
	1.31462	1.74478	1.32574	1.33634	1.34393	1.27678
	1.55128	1.20227	1.04629	1.58805	1.53914	1.49341
	1.48886	1.34985	1.32566	1.34135	1.18699	1.2064
	1.47453	1.45353	1.34482	1.27102	1.62109	1.13298
	1.51036	1.40871	1.43214	1.34763	1.41948	1.18032
	1.65818	1.31924	1.35561	1.28492	1.43616	1.49324
	1.44967	1.42732	1.42978	1.24997	1.52048	1.54096
	1.38452	1.28154	1.25515	1.07418	1.44456	1.69806
	1.46859	1.37284	1.19364	1.27102	1.28327	1.53867
	1.21863	1.42048	1.13857	1.42332	1.5384	1.50461
	1.48848	1.32279	1.12793	1.40113	1.26941	1.23804
	1.54133	1.28008	1.2168	1.60097	1.39179	1.2526
	1.36408	1.43838	1.17373	1.5023	1.34752	1.2521
	1.49947	1.33779	1.21208	1.528	1.34189	1.52536
	1.48388	1.53187	1.24455	1.36368	1.34428	1.45091
	1.59218	1.37901	1.16948	1.27272	1.5886	1.33161
	1.52619	1.51963	1.14421	1.23099	1.54955	1.63364
	1.53543	1.26886	1.12813	1.24265	1.46309	1.57416
	1.46878	1.28809	1.11061	1.99087	1.31895	1.51181
	1.48861	1.77506	1.12019	1.23721	1.34633	1.90652
	1.60737	1.62174	1.69576	1.47243	1.47804	1.79855
	1.59176	1.61116	1.40899	1.40313	1.65646	1.47033
	1.52006	1.50246	1.18495	1.48368	1.70538	1.47524
	1.36166	1.39622	1.39678	1.65726	2.21276	1.45538
	1.34855	1.39324	1.50827	1.76213	1.40311	1.47862
	1.23104	1.75218	1.52698	1.31737	1.51415	1.56269
	1.74838	1.39058	1.74501	1.15615	1.58326	1.6061
	1.70732	1.49078	1.50672	1.46264	1.49733	1.4486
	1.57844	1.28237	1.59618	1.23423	1.5479	1.62549
	1.5935	1.50414	1.67713	1.37134	1.46641	1.35361
	1.71418	1.49212	1.47855	1.33661	1.47838	1.41208
	1.48638	1.53564	1.18109	1.29878	1.48837	1.39976
	1.50138	1.39747	1.70304	1.2923	1.26113	1.28684
	1.72319	1.32112	1.43478	1.35284	1.36007	1.39947
	1.79211	1.74611	1.8264	1.36075	1.38256	1.42714
	1.4086	1.45072	1.33724	1.38623	1.29957	1.48808
	1.4104	1.50561	1.44119	1.38212	1.59648	1.10003
	1.43494	1.61542	1.3767	1.55846	1.38618	1.50667
	1.50562	1.60038	1.34045	1.52291	1.16579	1.4974
	1.33708	1.44682	1.26907	1.62075	1.36193	1.34559
	1.33825	1.48814	1.44735	1.67213	1.37538	1.56457
	1.16222	1.46516	1.25717	1.50931	1.31485	1.30334
	1.50627	1.55829	1.21052	1.46911	1.45155	1.35891
	1.42897	1.38765	1.19798	1.24028	1.48936	1.23315
	1.54856	1.51914	1.24569	1.33164	1.25869	1.18023
	1.77917	1.46089	1.33183	1.30388	1.26755	1.49907
	1.47834	1.50208	1.27646	1.67346	1.55461	1.46437
	1.67799	1.26002	1.28242	1.51914	1.52504	1.4753
	1.68816	1.39245	1.32751	1.52968	1.41704	1.63271
	1.74734	1.50153	1.26645	1.51133	1.15084	1.58519
	1.41666	1.34509	1.49777	1.29911	1.46573	1.26931
	1.58648	1.33487	1.46703	1.52704	1.47957	1.40576
	1.63126	1.5667	1.41191	1.62861	1.26391	1.48471
	1.28517	1.46962	1.15696	1.29469	1.35868	1.36481
	1.42748	1.26244	1.42252	1.34547	1.47213	1.57279
	1.45935	1.33359	1.21007	1.37588	1.47783	1.51815
	1.51889	1.19595	1.1941	1.16714	1.45564	1.30753
	1.67945	1.57476	1.44631	1.38844	1.37752	1.60568
	1.61743	1.36014	1.21549	1.26659	1.40644	1.68432
	1.30167	1.34198	1.4986	1.19075	1.47084	1.28893
	1.55754	1.32865	1.17595	1.19107	1.39373	1.48869
	1.44123	1.44748	1.15433	1.25509	1.29564	1.42204
	1.39917	1.34129	1.33397	1.22569	1.27429	1.68631
	1.77315	1.22359	1.08419	1.72539	1.30367	1.88756
	1.74623	1.34201	1.45281	1.21912	1.53945	1.46442
	1.57595	1.37664	1.16016	1.32126	1.48206	1.72445
	1.67902	1.42097	1.34497	1.60074	1.40957	1.44931
	1.61357	1.40122	1.13441	1.6612	1.35451	1.52867
	1.54566	1.12363	1.26746	1.38093	1.62721	1.87546
	1.5929	1.22555	1.22075	1.20448	1.69494	1.40808
	1.7039	1.3064	1.1827	1.29758	1.59129	1.57301
	1.66562	1.34973	1.17832	1.34349	1.73926	1.8996
	1.70633	1.34178	1.20073	1.42065	1.4114	1.64754
	1.80297	1.58894	1.22097	1.36449	1.71127	1.62697
	1.49677	1.24324	1.09408	1.27836	1.64698	1.76172
	1.62087	1.55077	1.15263	1.44262	1.81362	1.66656
	1.73853	1.51125	1.203	1.53141	1.59671	1.62892
	1.86105	1.537	1.23246	1.22492	1.62312	1.53346
	1.46433	1.33525	1.26487	1.60955	1.64429	1.41729
	1.80607	1.56373	1.14478	1.64121	1.87382	1.62921
	1.62493	1.41604	1.35292	1.41487	1.72432	1.6436
	1.49171	1.40954	1.32614	1.51064	1.58861	1.86181
	1.53272	1.47136	1.33744	1.72503	1.7575	1.73667
	1.55071	1.38403	1.23621	1.47714	1.82225	1.82777
	1.75429	1.4683	1.10779	1.93259	1.74158	1.66143
	1.87848	1.55662	1.2247	1.54405	1.86585	1.68827
	1.50526	1.57909	1.33432	1.8351	1.4848	1.59324
	1.60156	1.49538	1.37108	1.57063	1.76696	1.63591
	1.6754	1.49415	1.31064	1.8942	1.69721	1.60046
	1.60433	1.39748	1.27316	1.22004	1.59667	1.74273
	1.58951	1.4366	1.1798	1.71009	1.59342	1.67767
	1.64639	1.49016	1.32921	1.49024	1.47175	1.85875
	1.67066	1.631	1.39095	1.91624	1.533	1.59069
	1.67327	1.55301	1.31631	1.58506	1.68961	1.53008
	1.5687	1.54064	1.42574	1.33522	1.5493	1.45364
	1.44533	1.62984	1.25318	1.53232	1.74887	1.53883
	1.57205	1.57242	1.55373	1.92357	1.52961	1.84407
	1.47442	1.41839	1.27257	1.71389	1.68927	1.50964
	1.37515	1.54289	1.44502	1.68345	1.45833	1.56765
	1.71197	1.36541	1.51888	1.68482	1.6294	1.60374
	1.68063	1.66372	1.31967	1.6932	1.66747	1.81705
	1.61343	1.55363	1.28514	1.72291	1.65675	1.7679
	1.39199	1.7668	1.44545	1.65847	1.64637	1.44685
	1.40913	1.56765	1.23928	1.70367	1.59724	1.63092
	1.47589	1.31628	1.44155	1.67943	1.37191	1.43737
	1.52594	1.45411	1.44236	1.5482	1.7707	1.50294
	1.48245	1.72114	1.45151	1.73627	1.60606	1.75483
	1.33132	1.60356	1.52575	1.5485	1.61341	1.59367
	1.51277	1.68841	1.38195	1.40872	1.31767	1.58509
	1.54073	1.54957	1.64246	1.48338	1.5413	1.90963
	1.44878	1.47806	2.19843	1.61545	1.53317	1.88654
	1.56589	1.55439	1.51685	1.4565	1.52474	1.90097
	1.35677	1.5587	2.22111	1.54976	1.49688	1.57749
	1.36922	1.50386	1.45539	1.39275	1.50025	1.89914
	1.55686	1.58557	1.68385	1.77004	1.37065	1.61072
	1.34563	1.15687	1.3552	1.54229	1.60711	1.75682
	1.49656	1.5516	1.82214	1.57817	1.50879	1.61826
	1.51537	1.58066	1.48504	1.26508	1.52745	1.52386
	1.47873	1.57954	1.36462	1.6034	1.54466	1.68841
	1.18295	1.50202	1.4549	1.37726	1.53811	1.70207
	1.67612	1.45378	1.6518	1.6669	1.67011	1.83896
	1.38065	1.3978	1.66117	1.60375	1.52574	1.45666
	1.53936	1.79652	1.59143	1.59597	1.4389	1.53504
	1.45383	1.50284	1.64398	1.69987	1.67794	1.4288
	1.3202	1.42215	1.52428	1.65578	1.53257	1.41554
	1.56592	1.54327	1.51883	1.6532	1.65457	1.4434
	1.4531	1.52407	1.40913	1.51816	1.54958	1.71218
	1.25791	1.73232	1.62377	1.92604	1.45613	1.59858
	1.27692	1.37757	1.70467	1.31767	1.64145	1.52817
	1.54106	1.55203	1.86053	1.5413	1.82778	1.56623
	1.57541	1.51721	1.42757	1.53317	1.774	1.61813
	1.59128	1.32005	1.43047	1.52474	1.6047	1.63534
	1.56517	1.61185	1.67828	1.49688	1.8991	1.67521
	1.48493	1.46737	1.68119	1.50025	1.30228	1.58447
	1.40324	1.57199	1.51682	1.37065	1.55508	1.28293
	1.48261	1.55406	1.44069	1.60711	1.64365	1.65376
	1.48174	1.55101	1.7496	1.50879	1.48269	1.4751
	1.36969	1.62115	1.67086	1.52745	1.37842	2.09125
	1.43814	1.63133	1.59622	1.54466	1.55855	1.5508
	1.38361	1.43683	1.50456	1.53811	1.77599	2.4234
	1.36003	1.58466	1.61707	1.67011	1.31138	1.74379
	2.04308	1.56587	1.52496	1.52574	1.40588	2.11233
	1.2039	1.36978	1.61643	1.4389	1.57259	1.7431
	1.37997	1.44484	1.52991	1.67794	1.3094	1.68439
	1.15292	1.45687	1.62816	1.53257	1.52015	1.38514
	1.35731	1.61748	1.60699	1.65457	1.50441	1.70605
	1.42885	1.55909	1.6164	1.54958	1.39747	1.45756
	1.52742	1.52964	1.57051	1.45613	1.49766	1.55235
	1.35245	1.59725	1.59307	1.64145	1.326	1.65577
	1.42178	1.53372	1.61698	1.82778	1.4483	1.74166
	1.41081	1.54879	1.51315	1.774	1.34982	1.46502
	1.23736	1.38901	1.39073	1.6047	1.3839	1.63646
	1.51667	1.55532	1.72326	1.8991	1.37942	1.29334
	1.46055	1.57957	1.42556	1.30228	1.73892	1.72683
	1.46785	1.74955	1.71107	1.55508	1.49311	1.39561
	1.53842	1.69594	1.52676	1.64365	1.46939	1.44082
	1.48493	1.86448	1.56281	1.48269	1.44221	1.40681
	1.49098	1.89701	1.48439	1.37842	1.51083	1.47414
	1.62766	1.72284	1.40522	1.55855	1.51617	1.75632
	1.47694	1.92128	1.30962	1.77599	1.4472	1.36097
	1.45788	1.43136	1.40787	1.31138	1.49794	1.53033
	1.58019	1.59772	1.58027	1.40588	1.79942	1.73899
	1.48325	1.79103	1.54629	1.57259	1.34149	1.6521
	1.43568	1.59271	1.43265	1.3094	1.43253	1.49372
	1.46672	1.55836	1.45737	1.52015	1.45132	1.51526
	1.40266	1.5364	1.62236	1.50441	1.74052	1.31021
	1.56418	1.61568	1.55041	1.39747	1.58378	1.38212
	1.33216	1.68275	1.55072	1.49766	1.81102	1.24715
	1.34995	1.68253	1.5738	1.326	1.50204	1.54246
	1.36405	1.53843	1.53831	1.4483	1.49654	1.62662
	1.39759	1.51126	1.61279	1.34982	1.39092	1.68553
	1.34293	1.50269	1.59669	1.3839	1.52717	1.58501
	1.20708	1.56786	1.67314	1.37942	1.46138	1.51185
	1.42231	1.46484	1.48883	1.73892	1.35329	1.78748
	1.30739	1.66344	1.54961	1.49311	1.54621	1.47678
	1.30662	1.58861	1.59529	1.46939	1.66246	1.70745
	1.65605	1.53085	1.26909	1.44221	1.57107	1.41376
	1.60065	1.37359	1.39626	1.51083	1.58543	1.63969
	1.53615	1.68436	1.6599	1.51617	1.50544	1.47615
	1.32879	1.40263	1.68501	1.4472	1.57617	1.6716
	1.51111	1.43104	1.62177	1.49794	1.77403	1.58949
	1.48368	1.66791	1.68392	1.79942	1.80847	1.85358
	1.5215	1.51092	1.44514	1.34149	1.39395	1.7678
	1.52299	1.47475	1.37055	1.43253	1.59029	1.84871
	1.54374	1.53022	1.49058	1.45132	1.53907	2.06107
	1.37372	1.43966	1.36435	1.74052	1.59527	1.54222
	1.37352	1.59212	1.45313	1.58378	1.68149	1.64966
	1.50351	1.47072	1.61599	1.81102	1.63962	1.41084
	1.22373	1.43175	1.80983	1.50204	1.54676	1.40716
	1.41357	1.64513	1.61804	1.49654	1.55832	1.4348
	1.33676	1.49335	1.37135	1.39092	1.41062	1.67545
	1.88949	1.68988	1.74522	1.52717	1.36609	1.80508
	1.23904	1.7521	1.44885	1.46138	1.66753	1.51186
	1.41355	2.11529	1.39427	1.35329	1.59465	1.49533
	1.64628	1.37221	1.64136	1.54621	1.34449	1.69519
	1.70088	1.48359	1.65678	1.66246	1.41552	1.46121
	1.47967	1.29704	1.37702	1.57107	1.73501	1.44967
	1.37132	1.45388	1.67728	1.58543	1.35273	1.49775
	1.44241	1.44394	1.50534	1.50544	1.59133	1.33379
	1.41902	1.34616	1.28704	1.57617	1.5668	1.47438
	1.26948	1.30739	1.43231	1.77403	1.44041	1.41201
	1.37481	1.56458	1.57487	1.80847	1.48918	1.61686
	1.38491	1.41777	1.33916	1.39395	1.55575	1.40737
	1.38374	1.40293	1.34784	1.59029	1.6042	1.69984
	1.50028	1.39733	1.56051	1.53907	1.4492	1.65376
	1.45164	1.29064	1.4201	1.59527	1.3152	1.43477
	1.40382	1.43234	1.43083	1.68149	1.24773	1.55705
	1.5245	1.30857	1.59117	1.63962	1.8265	1.32558
	1.59313	1.40735	1.68294	1.54676	1.53915	1.79295
	1.35005	1.48209	1.54704	1.55832	1.52565	1.28053
	1.27076	1.59014	1.56225	1.41062	1.46318	1.31979
	1.30698	1.47047	1.40562	1.36609	1.38743	1.3677
	1.33674	1.51278	1.51348	1.66753	1.46147	1.79669
	1.48173	1.55109	1.48773	1.59465	1.46756	1.59142
	1.35831	1.40554	1.46106	1.34449	1.59246	1.82874
		1.25571	1.45382	1.41552	1.43049	1.51191
		1.30237	1.79714	1.73501	1.79147	1.61608
		1.58925	1.49551	1.35273	1.35268	1.69816
		1.56263	1.42153	1.59133	1.45897	1.51565
		1.51544	1.71715	1.5668	1.26677	1.58656
		1.43211	1.35198	1.44041	1.34743	1.78154
		1.25861	1.26291	1.48918	1.72174	1.44048
		1.34931	1.2881	1.55575	1.40905	1.5605
		1.7349	1.34162	1.6042	1.38549	1.6201
		1.51569	1.34604	1.4492	1.46335	1.74387
		1.41561	1.37031	1.3152	1.34559	1.53258
		1.51744	1.45518	1.24773	2.00041	1.1831
		1.4135	1.34313	1.8265	1.40018	1.3565
		1.30531	1.34826	1.53915	1.46745	1.28162
		1.54974	1.6848	1.52565	1.53242	1.48718
		1.48412	1.44989	1.46318	1.63948	1.6165
		1.38431	1.41756	1.38743	1.6332	1.57077
		1.42164	1.53877	1.46147	1.50135	1.70767
		1.31087	1.33587	1.46756	1.64801	1.26778
		1.70131	1.39158	1.59246	1.8457	1.39668
		1.3488	1.51912	1.43049	1.44208	1.79512
		1.58657	1.4626	1.79147	1.38479	1.69358
		1.4518	1.45744	1.35268	1.59862	1.58923
		1.5738	1.59943	1.45897	1.50719	1.31049
		1.29394	1.24966	1.26677	1.77099	1.89437
		1.58279	1.24774	1.34743	1.52072	1.30725
		1.23823	1.3678	1.72174	1.56261	1.55776
		1.34296	1.3672	1.40905	1.75206	1.3491
		1.44679	1.47158	1.38549	1.59057	1.65159
		1.51759	1.56817	1.46335	1.49802	1.52625
		1.41749	1.44898	1.34559	1.39697	1.58342
		1.40131	1.40138	2.00041	1.31797	1.34647
		1.21894	1.66878	1.40018	1.56564	1.67025
		1.38867	1.3835	1.46745	1.49479	1.48587
		1.59198	1.4551	1.53242	1.41651	2.14318
		1.34898	1.38639	1.63948	1.72592	1.55615
		1.40844	1.46956	1.6332	1.32403	1.3462
		1.2462	1.43484	1.50135	1.53248	1.64951
		1.43127	1.70389	1.64801	1.26387	1.32582
		1.41269	1.57146	1.8457	1.27589	1.80224
		1.43066	1.62314	1.44208	1.49603	1.49672
		1.58108	1.69325	1.38479	1.5996	1.52348
		1.50986	1.37205	1.59862	1.27264	1.54261
		1.4413	1.57836	1.50719	1.60062	1.5645
		1.42931	1.37953	1.77099	1.55472	1.30779
		1.35807	1.60898	1.52072	1.58227	1.32965
		1.30788	1.58038	1.56261	1.77756	1.39464
		1.42423	1.54366	1.75206	1.54578	1.26966
		1.25806	1.72391	1.59057	1.68229	1.33652
		1.34082	1.4113	1.49802	1.29101	1.4
		1.48655	1.80613	1.39697	1.47534	1.35471
		1.28176	1.32515	1.31797	1.67594	1.32976
		1.49319	1.69392	1.56564	1.41149	1.30417
		1.45539	1.45115	1.49479	1.53428	1.33108
		1.49884	1.39102	1.41651	1.55519	1.37399
		1.30012	1.47294	1.72592	1.25593	1.4349
		1.34417	1.30602	1.32403	1.50405	1.36648
		1.3202	1.38981	1.53248	1.54798	1.25147
		1.29352	1.3842	1.26387	1.33267	1.38612
		1.41598	1.47077	1.27589	1.57691	1.35378
		1.55033	1.46644	1.49603	1.4963	1.53263
		1.39784	1.48395	1.5996	1.21193	1.47348
		1.45494	1.28287	1.27264	1.34437	1.21917
		1.47956	1.30889	1.60062	1.613	1.30654
		1.30877	1.29822	1.55472	1.43245	1.41436
		1.40334	1.46824	1.58227	1.30997	1.40563
		1.354	1.46127	1.77756	1.29926	1.35632
		1.45229	1.61134	1.54578	1.52879	1.47918
		1.50562	1.44085	1.68229	1.42465	1.6252
		1.64766	1.38832	1.29101	1.43774	1.53147
		1.4478	1.4247	1.47534	1.46302	1.5502
		1.23944	1.36444	1.67594	1.16872	1.4392
		1.30494	1.45691	1.41149	1.35141	1.80784
		1.33137	1.44083	1.53428	1.19015	1.72488
		1.38588	1.48628	1.55519	1.73772	1.81118
		1.4044	1.54461	1.25593	1.64791	1.63397
		1.43293	1.60164	1.50405	1.54428	1.42436
		1.37215	1.41701	1.54798	1.47035	1.6351
		1.28573	1.59251	1.33267	1.20087	1.69267
		1.34112	2.40224	1.57691	1.23624	1.61146
		1.53181	1.74125	1.4963	1.4001	1.40635
		1.59091	1.46633	1.21193	1.34298	1.43109
		1.51498	1.2235	1.34437	1.19118	1.36574
		1.36376	1.58998	1.613	1.33634	1.43403
		1.36752	1.42041	1.43245	1.38614	1.57458
		1.4035	1.44682	1.30997	1.27089	1.67454
		1.29376	1.43282	1.29926	1.57421	1.67284
		1.16796	1.25664	1.52879	1.46331	1.70367
		1.30506	1.34272	1.42465	1.46662	1.51094
		1.41696	1.21121	1.43774	1.61193	1.62106
		1.25504	1.1005	1.46302	1.30831	1.47344
		1.29287	1.29951	1.16872	1.72258	1.40928
		1.48142	1.23821	1.35141	1.39156	1.7817
		1.48082	1.50655	1.19015	1.23682	1.39043
		1.39124	1.35359	1.73772	1.18776	1.62593
		1.38719	1.25844	1.64791	1.42352	1.57334
		1.31	1.35564	1.54428	1.79559	1.49287
		1.4807	1.84413	1.47035	1.60486	1.5341
		1.2903	1.42677	1.20087	1.62757	1.56218
		1.33238	1.27196	1.23624	1.58581	1.50124
		1.30274	1.41014	1.4001	1.46746	1.48107
		1.58494	1.42612	1.34298	1.41914	1.32907
		1.4376	1.45437	1.19118	1.44026	1.54243
		1.49676	1.43579	1.33634	1.32421	1.59027
		1.3582	1.83037	1.38614	1.15016	1.39589
		1.29186	1.52743	1.27089	1.47589	1.56736
		1.35312	1.48223	1.57421	1.41511	1.45913
		1.37944	1.49983	1.46331	1.61186	1.43108
		1.57372	1.3692	1.46662	1.35111	1.50399
		1.3715	1.31515	1.61193	1.42465	1.63435
		1.38654	1.36897	1.30831	1.65529	1.37985
		1.49079	1.64587	1.72258	1.60509	1.71122
		1.28666	1.5265	1.39156	1.50209	1.56151
		1.59768	1.46209	1.23682	1.229	1.71674
		1.40779	1.58386	1.18776	1.38578	1.78821
		1.27164	1.55452	1.42352	1.21972	1.45723
		1.13459	1.51613	1.79559	1.37543	1.52911
		1.2137	1.36547	1.60486	1.58002	1.59706
		1.24649	1.67054	1.62757	1.23909	1.40902
		1.43316	1.68693	1.58581	1.67274	1.3351
		1.27089	1.46648	1.46746	1.56926	1.3662
		1.3365	1.70617	1.41914	1.34432	1.50401
		1.20997	1.4731	1.44026	1.36343	1.41631
		1.27787	1.46391	1.32421	1.48218	1.31876
		1.20263	1.43206	1.15016	1.08395	1.75483
		1.43233	1.30448	1.47589	1.14303	1.58109
		1.48716	1.36817	1.41511	1.2342	1.57755
		1.23969	1.40596	1.61186		1.54741
		1.40176	1.31532	1.35111		1.58427
		1.65722	1.37159	1.42465
		1.45208	1.54694	1.65529
		1.46182	1.36402	1.60509
		1.37125	1.47117	1.50209
		1.2199	1.3036	1.229
		1.59885	1.39752	1.38578
		1.44107	1.33512	1.21972
		1.78355	1.32501	1.37543
		1.6557	1.27447	1.58002
		1.63695	1.40897	1.23909
		1.19327	1.4129	1.67274
		1.33563	1.25267	1.56926
		1.1612	1.40672	1.34432
		1.17165	1.3877	1.36343
		1.21018	1.372	1.48218
		1.50366	1.27627	1.08395
		1.36915	1.39298	1.14303
		1.4803	1.21893	1.2342
		1.46829	1.53217
		1.29006	1.29503
		1.19837	1.33203
		1.4119	1.23892
		1.29305	1.41565
			1.39954
			1.35494
			1.17525
			1.45096
			1.51597
			1.3565
			1.44545
			1.68989
			1.47426
			1.39099
			1.40701
			1.43559
			1.43337
			1.22195
			1.23898
			1.338
			1.33914
			1.23583
			1.36531
			1.33214
			1.39594
			1.28865
			1.54186
			1.29667
			1.23583
			1.29796
			1.27036
			1.37238
			1.30378
			1.18259
			1.49478
			1.50438
			1.26806
			1.09488
			1.2921
			1.48282
			1.25835
			1.37219
			1.33685
			1.5086
			1.55182
			1.53484
			1.54253
			1.52408
			1.54365
			1.42351
			1.54824
			1.42032
			1.42629
			1.6727
			1.42196
			1.47335
			1.68268
			1.04266
			1.28146
			1.1225
			1.15417
			1.36407
			1.10462
			1.42613
			1.27025
			1.39137
			1.24405
			1.51416
			1.34739
			1.51586
			1.37522

## Sheet: Figure 7B
	Cluster intensity over time
			Cells + bilayer						Bilayer								Cells + bilayer						Bilayer
Time	0 min	3 min	7 min	13 min	20 min	27 min	0 min	3 min	7 min	13 min	20 min	27 min		Time	0 min	3 min	7 min	13 min	20 min	27 min	0 min	3 min	7 min	13 min	20 min	27 min
	0.860439	1.06129	0.866742	1.02031	1.39094	1.28828	0.859132	0.925096	0.887574	1.13116	0.829807	1.09649		Mean	1.46	1.48	1.49	1.61	1.72	1.72	1.31	1.29	1.28	1.27	1.31	1.31
	0.945252	1.06403	1.06146	1.33699	1.4421	1.24816	1.15369	0.978044	1.00288	0.934479	0.902354	1.0167		Std. Deviation	0.556	0.621	0.609	0.641	0.709	0.719	0.236	0.245	0.268	0.263	0.321	0.29
	0.935655	1.10611	0.996527	1.10277	1.17633	1.14565	0.932377	1.05421	0.963332	1.18584	0.981591	1.08097		Std. Error of Mean	0.00581	0.00606	0.00581	0.00595	0.00657	0.00665	0.00567	0.00542	0.00574	0.00552	0.00669	0.00609
	0.90156	1.06496	0.942747	1.02345	1.63439	1.11084	0.99136	1.00263	0.841099	0.996996	1.00992	1.01151
	1.15879	1.05139	1.08225	1.12989	1.04747	1.21108	0.961844	0.822072	0.831221	1.1004	1.48039	1.07755
	1.07727	1.08853	1.04325	1.01371	1.28458	1.32426	0.953293	1.05022	0.969933	1.04084	0.85896	0.942189
	1.04217	1.05068	1.08691	1.17164	1.22992	1.21162	0.981509	1.18382	1.14235	0.995668	1.02982	0.965764
	0.960199	0.984676	1.15096	1.13843	1.10604	1.23488	0.936469	1.01686	0.891538	0.987073	1.00923	0.904263
	1.22117	1.09177	1.00924	1.33801	1.09361	1.22838	0.959422	1.04097	0.974103	0.911804	1.12715	1.1325
	1.14733	1.0486	1.07347	1.1238	1.43863	1.13872	0.962244	0.949103	1.09779	0.983988	1.05153	0.94118
	1.00156	0.94758	1.25771	1.21637	1.50928	1.45444	0.947444	1.09363	0.920435	1.12195	1.04175	0.982133
	0.975317	0.932262	1.12464	1.52564	1.58802	1.18398	0.957684	0.816993	1.0846	1.10291	0.996973	1.03252
	1.16291	1.06631	0.982998	1.02343	1.91319	1.28377	0.945958	1.00925	0.881101	1.20811	0.993898	1.02396
	0.982872	1.2385	1.08799	1.08148	1.29741	1.52746	0.931174	1.06169	0.94204	0.966855	0.831653	1.06653
	1.11249	0.969027	1.10955	1.12225	1.10721	1.16421	0.89886	1.05686	0.855789	0.901855	1.01847	1.20139
	1.15653	1.28963	1.15695	1.28065	1.28531	1.35644	0.882242	0.814302	0.863085	0.92686	1.11448	1.14289
	0.973818	1.18043	1.03248	1.51517	1.20275	1.52019	1.02895	0.926454	1.09361	1.25285	1.06666	1.0503
	1.02632	1.23034	1.21844	1.39066	1.58375	1.16044	0.98947	1.07958	1.20485	1.05325	0.879726	1.28238
	1.3108	1.07933	1.26947	1.15796	1.6409	1.08841	1.04677	0.944893	1.03473	1.11456	1.05549	1.3141
	0.999571	1.01402	1.33866	1.10591	1.28995	1.60351	1.05528	0.970648	0.839861	0.875613	1.12926	0.836361
	1.1294	1.06971	1.07633	1.08634	1.4264	1.57935	0.929826	0.929681	0.926518	1.31705	1.06385	1.13027
	0.991132	1.28691	1.17079	1.29041	1.56487	1.30239	1.1179	1.10829	0.910502	1.06086	1.10873	1.01563
	1.03435	1.06174	1.23077	1.26387	1.81174	1.33709	1.16502	1.11022	1.01021	0.924504	1.06907	1.0147
	0.974171	1.14069	1.07571	1.32286	1.71234	1.34098	1.02528	0.9614	0.880535	0.88757	1.00532	1.1988
	0.992215	1.40195	1.18515	1.22515	1.36234	1.10505	1.04978	1.19047	0.967547	0.98252	1.07009	1.2564
	0.93716	1.11081	1.50893	1.0792	1.43341	1.12956	1.32594	0.98531	0.955716	0.939825	1.39908	1.2937
	0.923195	1.11634	1.20616	1.4503	1.14699	1.38289	1.15512	1.24914	0.99517	1.01056	0.903316	1.32381
	1.00463	1.01163	1.15432	1.26547	1.04268	1.62592	1.07802	1.02957	1.01209	1.18901	0.99643	1.32318
	0.973331	1.1764	1.2646	1.34781	1.60558	1.51282	1.19641	1.04505	1.16587	0.98917	1.00674	0.9144
	1.02439	1.17967	1.39096	1.01215	1.09644	1.38275	1.23239	0.966335	0.842192	1.04899	0.980184	0.962738
	1.00936	1.04866	1.03319	1.06135	1.28214	1.35197	1.05767	1.04985	1.03792	1.08057	1.14684	0.938107
	0.979598	1.00454	1.25421	1.55498	1.29056	1.22914	1.1469	1.05301	0.805181	1.19158	0.939956	0.893905
	1.26924	1.0561	1.16081	1.22418	1.52177	1.26801	1.01511	1.14492	0.883304	1.26208	0.99356	1.24965
	0.952406	1.4047	1.20678	1.03304	1.54943	1.22336	1.13202	1.01061	1.05909	1.34539	1.11369	1.17349
	1.3749	1.17846	1.19133	1.83936	1.04824	1.18159	1.22942	1.08815	0.992956	1.11304	1.23483	1.26034
	1.08748	1.3286	1.18161	2.06392	1.98907	1.16918	1.17469	1.03123	0.989004	1.19455	1.16865	1.05547
	1.11005	1.15441	1.33076	1.23459	1.61027	2.96667	1.11422	1.08487	0.960251	1.32355	1.18456	0.999696
	1.06902	1.25676	1.21582	1.46003	1.54187	1.52148	1.00129	1.16583	0.932181	1.04876	0.868999	1.16525
	0.988536	0.993126	1.26521	1.042	1.11076	1.32133	1.15284	1.13347	0.826685	1.28997	0.899973	1.12047
	0.949163	1.67561	1.43195	1.48405	1.03225	1.80965	1.09761	0.996409	0.962611	1.10563	0.856946	1.19378
	0.946768	1.67524	1.21602	1.31751	1.04804	1.70044	1.18609	1.12257	1.12784	1.02931	1.06249	1.00121
	1.44683	0.986061	1.57241	1.33013	1.73851	1.2776	1.08789	1.1259	0.928643	1.09887	0.902372	0.992312
	1.51155	1.31915	1.20587	1.45032	1.26109	1.82772	1.16938	1.21136	1.10385	1.14102	1.06611	1.13434
	1.27591	1.15364	1.22233	2.16558	1.30794	1.28305	1.22152	1.34309	1.10468	1.14247	1.08323	1.24297
	1.46984	0.934469	1.33942	1.2781	1.33269	1.18803	1.27628	1.07963	1.17943	1.26438	1.12082	1.12768
	0.990803	1.09419	1.19761	1.50952	1.33844	1.21243	1.03558	1.13323	0.912988	1.0665	1.04429	1.05598
	1.34617	1.04188	1.08566	1.2063	1.32693	1.11947	1.14328	1.13257	0.95425	0.918837	0.957208	1.19647
	1.70811	1.20254	1.323	1.95124	1.95779	1.31185	1.16039	1.40868	1.04051	1.07061	0.82081	1.24494
	1.41824	1.47755	1.24991	1.34423	1.67087	2.23143	1.07284	1.10931	1.09188	1.0471	1.01122	1.32453
	1.23118	1.04849	1.1405	1.54445	2.04389	1.49355	1.18734	1.2148	0.998836	1.10482	0.879175	1.09663
	0.919291	1.46457	1.18838	1.73104	1.84812	1.62356	1.21426	1.17228	1.06761	1.13319	1.16232	1.15872
	1.15931	1.24897	1.36492	1.15132	1.43093	1.64705	1.13103	1.1351	1.06866	1.00632	1.15228	1.22772
	1.25545	0.94254	1.12091	1.92625	1.56964	1.45357	1.11006	1.18182	1.3241	1.23048	1.12781	1.0748
	1.3188	1.09622	1.18621	1.44813	1.16735	1.63723	1.19626	1.10576	1.11475	1.10579	1.06556	1.00916
	1.22943	1.61852	1.26418	1.25484	1.14821	1.73794	1.05147	1.03879	1.11822	1.12863	1.09375	1.08979
	1.42071	1.83873	1.09995	1.32786	1.51723	1.27907	1.06509	1.22536	1.31895	1.05136	0.960958	1.27297
	1.05338	1.02284	1.1513	1.29627	1.53916	1.3895	1.15513	1.23486	1.38134	1.12782	1.04101	1.0709
	1.00857	0.98601	1.00195	1.47006	1.43428	1.76821	1.09779	1.21435	1.18011	1.25874	1.1197	1.15754
	1.0471	1.79727	1.39776	1.47671	1.40619	1.5839	1.04813	1.03495	1.21019	1.01866	1.18658	1.15369
	1.16432	1.26231	1.18369	1.35123	1.32098	1.32193	1.14516	1.11311	1.10434	1.30779	1.08317	0.923595
	1.0636	1.11456	1.4339	1.19627	1.27003	1.64163	1.2189	1.18518	1.0596	1.14862	1.14149	1.25997
	1.17448	1.54988	1.08397	1.53516	1.66857	1.89758	1.05341	0.980179	1.07984	1.08311	0.97401	1.09288
	0.987884	1.3321	1.18417	1.3675	1.63529	1.60399	1.27677	1.14886	1.02896	1.15686	1.19543	1.17723
	1.2584	1.06195	1.33697	1.44617	1.29432	2.19219	1.24903	1.12214	1.23928	1.21505	1.17449	1.21285
	1.07313	1.05453	1.61629	1.49904	1.37202	1.45599	1.15899	1.16891	0.963038	1.05451	1.04085	1.27308
	1.41495	1.49898	1.80664	1.55554	1.25643	1.51994	1.09505	1.4784	1.00134	1.05003	0.916868	1.18652
	1.21371	1.6702	1.32201	1.42444	1.97406	1.72521	1.13751	1.14554	0.953701	1.09154	1.06724	1.08262
	1.22082	1.27713	1.41193	1.2744	1.62855	2.44689	1.31117	1.15995	1.04641	1.28467	1.278	1.07082
	1.09213	1.09463	1.25833	1.54302	2.05924	1.90868	1.34608	1.23206	0.997641	1.04546	1.13727	1.38529
	1.52502	1.02768	1.04807	1.24201	1.36997	1.28604	1.20022	1.1087	1.00292	1.03071	1.19164	1.11913
	1.09301	1.22394	1.15057	1.71494	1.49807	1.3043	1.06051	1.24103	1.005	1.22292	1.24083	0.956861
	1.08044	1.50115	1.15571	1.18582	1.54195	1.83124	1.05235	1.07347	0.899424	1.33462	1.25603	1.24036
	1.22081	1.32907	1.06317	1.09105	1.81905	1.31933	1.2586	1.0825	0.990267	1.08128	1.33633	1.2333
	1.34438	1.12323	0.986733	1.40226	1.93004	1.79029	1.16529	1.22971	1.14705	1.11247	0.989724	1.00828
	1.1101	1.20478	1.47732	1.25703	1.46733	1.61665	1.22086	1.19378	0.896263	1.0458	1.19138	1.22576
	1.00474	1.07577	1.15551	2.09806	1.39727	1.43366	1.17113	1.3135	1.0437	1.22253	1.39751	1.23609
	1.47411	1.08693	1.13891	1.31922	1.79058	2.33027	1.06028	1.42083	1.16469	1.24466	1.0049	0.995887
	1.46181	1.11943	1.12439	1.43031	1.20527	2.08801	1.10736	1.10107	1.2891	0.933217	1.07332	0.858321
	0.968189	1.43906	1.5706	2.26006	1.83064	1.68141	1.0839	1.33511	1.15493	1.42396	1.20941	1.19421
	1.41409	1.18782	1.63658	1.47015	1.38284	1.35234	1.28194	1.28438	1.18292	1.15187	0.949435	1.02698
	1.1095	1.22735	1.60926	1.56106	1.36029	2.43005	1.22342	1.06431	1.35274	1.41692	1.15885	1.03808
	1.23777	1.06065	1.13823	1.38273	1.24466	1.13389	1.05516	1.57431	1.19489	0.954797	1.01346	1.14178
	0.983419	1.46037	1.08184	1.43898	1.36445	1.45987	1.04672	1.228	1.15419	1.01799	1.05517	1.0476
	1.16725	1.24782	1.17125	1.37466	1.35437	1.35349	1.14003	1.12845	1.17689	1.01123	1.15679	1.0494
	1.18091	1.12612	1.14493	1.47616	1.15146	2.32653	1.23901	1.32418	1.22104	1.1063	1.05155	1.00207
	1.01632	1.52127	1.12708	1.77411	1.29349	1.52773	1.07117	1.11279	1.23	1.15586	1.02361	0.88655
	1.18315	1.64332	1.09161	1.98106	1.30672	2.12756	1.15629	1.12851	1.31527	1.07413	0.995549	0.8802
	1.08596	1.31633	1.08302	1.45563	2.48382	1.623	1.17326	1.14402	1.24706	1.01791	1.12376	1.26006
	1.35526	1.23991	1.59943	1.45422	1.18538	1.94215	1.23013	1.04715	1.19978	1.31322	1.11342	1.18244
	1.25182	1.17842	1.44858	1.25138	1.60214	1.30762	1.30512	1.27653	1.3878	1.09697	1.53368	1.21499
	1.01692	1.20095	1.08137	1.57121	1.46899	1.38486	1.20185	1.20367	1.13493	1.20909	1.18843	1.44136
	1.37102	1.48638	1.11972	1.37557	1.4286	2.13058	1.15689	1.20878	1.21176	1.17084	0.996789	1.52448
	1.21014	1.05762	1.3606	1.33187	1.5039	1.34596	1.40499	1.37262	1.01055	1.10044	1.28883	1.42721
	1.15173	1.1474	1.27578	1.35031	1.78895	2.06258	1.26715	1.26943	1.3486	1.12652	0.90603	1.22727
	1.21941	1.15831	1.04591	1.46713	2.35833	2.52453	1.06036	1.06067	1.15683	1.1723	1.13869	1.37296
	1.01467	1.51596	1.06543	1.36354	1.42485	1.42666	1.04425	1.17098	1.08831	1.22	1.07144	1.22765
	1.14541	1.26026	1.50165	1.8498	1.3214	2.21098	1.0682	1.24994	0.969778	1.39733	1.11326	1.16193
	1.02656	1.26734	1.12739	1.72374	2.41755	1.38145	1.09889	1.04927	1.4747	1.20068	1.33643	1.21165
	1.14659	1.07414	1.13408	1.79315	1.48415	1.31152	1.19158	1.06294	1.19335	1.13178	1.1994	1.27968
	1.17871	1.2076	1.45608	1.38009	1.83209	1.75622	1.39508	1.34026	1.32455	1.29624	1.22334	1.24578
	1.1328	1.45788	1.28978	1.41272	1.29549	1.44227	0.853054	1.07335	1.46108	1.18322	0.970004	1.234
	1.12989	1.1478	1.27536	2.08288	1.32798	1.55872	0.945315	1.30203	1.49622	1.21669	1.02296	1.09282
	1.01195	1.49968	1.1378	1.33413	1.7717	2.22398	0.916469	1.22723	1.2339	1.22057	0.897464	1.27541
	1.08725	1.25126	1.25353	1.2408	1.39894	1.73361	0.93161	1.15823	1.22641	1.25486	1.10169	1.55941
	1.04633	1.12622	1.40092	1.64059	1.32688	2.29973	0.842617	1.25444	1.23015	1.34847	1.08994	1.24704
	1.2537	1.19144	1.2272	1.34194	1.67765	1.39977	1.70172	1.27379	1.44839	1.10439	1.01984	1.22105
	1.18994	1.28071	1.14572	1.55951	1.30123	2.21471	1.38942	1.20934	1.05512	1.13641	1.13116	1.14137
	1.50558	1.46657	1.29376	1.38292	2.45	1.83515	1.65932	1.16711	1.04082	1.2391	1.04318	1.23994
	1.14564	1.76338	1.22388	1.31445	1.91868	2.04892	1.55283	1.11312	1.2148	1.20848	1.25887	1.19347
	1.15263	1.33276	1.33433	1.3756	1.84332	2.15068	1.61247	1.35369	1.25308	1.2607	1.14962	1.31478
	1.06724	1.36865	1.29744	1.78635	1.34847	1.3146	1.43086	1.28977	1.55091	1.44865	1.21763	1.48537
	1.03667	1.35148	1.37617	1.55795	1.41993	1.45589	1.64393	1.13514	1.23909	1.29682	1.18992	1.4597
	1.17228	1.13418	1.21761	1.4388	1.43969	1.37225	1.47651	1.10405	1.24057	1.54994	1.17592	1.15651
	1.37779	1.34408	1.17039	1.42946	1.4836	1.9848	1.58004	1.25524	1.35439	1.31313	1.15031	1.21511
	1.04762	1.11999	1.23148	1.31648	1.19758	1.5787	1.6732	1.25241	1.34714	1.07677	1.06968	1.30001
	1.11414	1.31665	1.24933	1.44219	2.05733	1.55802	1.69279	1.08063	1.21913	1.29078	1.27396	1.20875
	1.13252	1.341	1.40036	1.24361	1.33465	2.13534	1.67326	1.26259	1.28474	1.42887	0.930618	1.80194
	0.97586	1.55417	1.48023	1.57557	1.57411	1.34834	1.78739	1.23863	1.43552	1.16076	0.808875	1.32995
	1.17104	1.22839	1.50188	1.42867	1.45563	2.0397	1.61321	1.30364	1.05931	1.20874	1.41686	1.29954
	1.04609	1.35261	1.11216	1.67524	1.82068	1.892	1.74967	1.13697	1.13227	1.19942	1.27703	1.14867
	1.10957	1.3491	1.20979	1.40182	1.8731	1.71907	1.91111	1.16068	1.08585	1.3198	1.22142	1.36094
	1.15847	1.33645	1.27895	1.2935	2.00573	1.3483	1.58439	1.17545	1.21683	1.51937	1.19943	1.24173
	0.943958	0.947716	0.902773	1.19809	0.94851	1.13124	0.966651	0.947325	0.783638	0.880974	1.10427	0.942395
	1.21911	1.10284	1.00919	1.04857	1.14719	0.934191	0.884716	0.912339	1.01611	1.04675	0.938902	0.955154
	1.01258	1.05607	0.992177	1.03123	1.04088	1.26307	0.972523	0.95521	1.04106	0.933659	0.750179	0.884845
	1.19528	1.01517	0.88398	1.15121	0.938779	1.15906	1.01417	0.922709	0.980581	0.910867	0.874433	0.967293
	1.1564	1.16254	0.995706	1.17087	1.05123	1.32386	0.87197	0.91609	0.951981	1.00799	0.877524	1.0656
	1.11324	1.12859	1.08645	1.13139	1.0354	1.19519	0.997135	1.02559	1.09218	1.05424	1.01295	1.04195
	1.13367	1.10482	0.948184	1.04198	1.283	1.05867	0.961605	1.01313	0.955166	0.953985	0.988475	0.965691
	1.07855	1.07486	1.1048	0.946702	1.13679	1.32635	0.93932	1.00533	1.02161	1.04986	1.04338	0.993409
	1.19954	1.08044	0.941178	1.03538	1.22403	0.999782	1.0678	0.872876	1.03123	1.01579	0.978982	1.09279
	1.2714	1.06388	1.08509	1.15146	1.12485	1.19683	1.41861	0.867433	1.13541	1.03102	0.8615	0.942286
	1.51231	1.00351	1.02081	1.09775	1.22207	1.03127	1.62681	0.889125	0.989034	1.02537	1.08114	0.970808
	1.47663	1.13359	1.23701	1.11454	1.03791	1.03198	1.45955	0.992875	0.92957	0.959136	0.886263	1.0666
	1.1823	0.959526	1.05381	1.12468	1.04291	1.57877	1.39975	0.933425	0.954136	0.947059	0.94205	0.976494
	1.09476	1.07399	1.17916	1.22339	1.02301	1.12415	1.56615	0.915652	1.0034	0.923768	1.17449	0.959067
	1.30404	0.936485	1.20372	1.15659	0.981862	1.01828	1.50509	0.958232	0.983416	0.990374	1.06669	1.16108
	1.33995	0.971176	1.11152	1.26945	0.948289	1.10286	1.43944	1.04003	0.948144	1.13235	1.04547	0.984135
	1.11071	1.08593	1.19587	1.14061	1.23848	1.435	1.50569	1.04652	0.883665	1.19079	1.05669	0.935823
	1.22844	1.17433	1.36129	1.36749	1.33317	1.25297	1.3469	1.09657	1.03158	0.942466	0.84224	0.920892
	1.4271	1.232	1.29213	1.04061	1.43641	1.2548	1.29054	0.95494	0.885777	0.850531	0.865803	0.825794
	1.14699	0.999963	1.12385	1.11922	0.84817	1.34863	1.57409	1.52818	1.08529	0.882058	0.924369	1.04878
	1.06116	1.02796	1.08316	1.24608	1.16124	1.30512	1.22034	1.75904	0.882663	0.921754	1.10526	1.01963
	1.18166	1.17288	1.17123	1.30579	1.46428	0.979834	1.48679	1.50695	0.920039	0.833438	0.937901	0.937537
	1.47988	1.07854	1.44988	1.2426	1.21769	1.04238	1.80727	1.50885	1.04164	1.25017	0.899671	1.19736
	1.47961	1.09924	1.15761	1.27743	1.22683	1.18179	1.26366	1.41134	0.996253	1.07764	0.948976	1.12288
	1.25067	1.14244	1.03498	1.1677	1.21101	1.2179	1.31157	1.54487	1.08724	0.944466	0.832446	1.01064
	1.31676	1.18523	1.11806	1.05644	1.479	1.43949	1.25244	1.46372	1.1046	0.906795	0.861811	0.885874
	1.28454	1.36487	1.04747	1.10922	1.3432	1.35595	1.3064	1.72758	1.02277	0.912635	0.998271	0.974906
	1.62481	1.25105	1.09798	1.23543	1.58909	1.48148	1.39062	1.58739	1.00785	0.85775	0.912197	0.976089
	1.70365	1.14002	1.06849	1.88461	1.09803	0.926452	1.26437	1.36902	1.10321	1.10684	1.14444	0.911562
	1.19148	1.18996	1.22888	1.05978	1.61053	1.09105	1.35329	1.55215	1.17612	1.23622	0.994714	0.965077
	1.49922	1.01764	1.21393	1.18837	1.35504	1.41274	1.33902	1.58393	1.04237	1.09001	1.17962	0.944573
	1.61378	1.2491	1.22179	1.03873	1.14259	1.30957	1.32121	1.35385	1.36544	1.23203	0.848834	0.889135
	1.5128	1.30444	1.08406	1.14043	1.06215	1.16934	1.50702	1.48648	1.81036	1.06329	1.10556	0.888397
	1.6313	1.28346	1.26258	1.07021	1.36728	1.44241	1.23018	1.4625	1.3446	1.02888	0.893088	1.08862
	1.20081	1.3278	1.14496	1.22914	1.14438	1.51203	1.22372	1.61679	1.53331	1.05776	1.01237	0.95795
	1.65276	1.29365	1.02324	1.08991	1.07315	1.55887	1.26079	1.42373	1.29776	0.917565	1.09292	1.00649
	1.64594	1.66436	1.10159	1.17063	1.18883	1.13074	1.56006	1.57555	1.3448	1.21694	1.08448	1.08304
	1.43304	0.987121	0.99586	1.03636	1.03071	1.32272	1.40386	1.43887	1.46792	1.21156	0.93777	0.93045
	1.29809	1.21956	1.08894	1.33447	1.19122	1.35538	1.59261	1.79536	1.51306	1.115	1.17455	1.03098
	1.35559	1.48231	1.08628	1.20875	1.02962	1.69443	1.42928	1.41694	1.45954	1.22804	0.960691	0.985365
	1.6258	1.52994	1.00587	1.01283	1.53916	1.14295	1.4641	1.34527	1.30059	1.20835	0.913176	1.06809
	1.58904	1.54417	1.44111	0.944194	1.10941	1.9853	1.67471	1.46058	1.38708	1.15109	0.950163	0.929805
	1.24572	1.15263	1.07851	1.22978	1.2423	1.26466	1.31323	1.49779	1.45154	1.16285	1.57313	1.46827
	1.52561	1.39053	1.31797	1.21868	1.16682	1.31569	1.44762	1.37335	1.37306	1.59627	1.44668	1.48273
	1.1962	1.60626	1.22314	1.11999	1.38033	0.969472	1.44921	1.39875	1.46254	1.41377	1.47239	1.54309
	1.5007	1.28351	1.15773	1.23141	1.35743	1.70264	1.44624	1.29873	1.27585	1.39809	1.39988	1.40733
	1.63168	1.29926	1.1893	0.972332	1.2489	1.56213	1.28986	1.34986	1.63447	1.40761	1.36238	1.34937
	1.44537	1.32662	1.71126	1.24976	1.31711	1.55424	1.12816	1.3595	1.43522	1.38626	1.54602	1.3575
	1.19673	1.31063	1.22083	1.19185	1.1848	1.32237	1.5205	1.50447	1.32068	1.40031	1.74634	1.46762
	1.79714	1.29342	1.42187	1.05257	1.30791	1.74669	1.6798	1.27214	1.40429	1.48025	1.61724	1.45068
	1.73035	1.40456	1.11075	1.02801	1.22839	1.19332	1.30141	1.36238	1.67856	1.70006	1.63219	1.4182
	1.39638	1.46314	0.996921	1.06946	1.59623	0.99874	1.38986	1.59125	1.39644	1.08343	1.22131	1.44027
	1.21842	1.12228	1.15954	1.29987	1.08782	1.67197	1.12817	1.52233	1.43148	1.17713	1.32786	1.27538
	1.3903	1.42488	1.38101	1.42512	1.21747	1.75231	1.62582	1.2507	1.35226	1.38313	1.49739	1.52503
	1.62016	1.45193	1.18757	1.02605	1.10151	1.08262	1.39726	1.63454	1.35831	1.0864	1.35719	1.76166
	1.31902	1.44681	1.09024	1.35301	1.2079	1.48147	1.16772	1.34153	1.25864	1.29623	1.20941	1.32446
	1.39485	1.58787	1.25515	1.02494	1.18613	1.58387	1.39162	1.32515	1.35058	1.41229	1.2731	1.36821
	1.4856	1.37124	1.18623	1.26956	1.53601	1.24908	1.31041	1.50589	1.40759	1.28985	1.62355	1.71978
	1.7107	1.46051	1.29081	1.50136	1.17884	1.59647	1.30918	1.24104	1.40751	1.57567	1.26128	1.95507
	1.77241	1.6416	1.2694	1.04611	1.24107	1.39408	1.4175	1.42188	1.23843	1.22958	1.64014	1.33161
	1.19448	1.26628	1.06185	1.48113	1.33474	1.64126	1.3803	1.48046	1.57907	1.52593	1.57972	1.37477
	1.85678	1.25648	1.52041	1.57188	1.45283	1.51286	1.37903	1.25527	1.39928	1.71547	1.50663	1.25227
	1.33462	1.68777	1.29735	1.57972	1.20027	1.04326	1.41691	1.45878	1.45785	1.44324	1.51876	1.24538
	1.47541	1.54126	1.17328	1.18884	1.40344	1.97945	1.39722	1.42421	1.45642	1.37701	1.67296	1.72885
	1.66463	1.11043	1.32961	1.72983	1.23521	1.40071	1.52252	1.3141	1.47755	1.2312	2.24315	2.11432
	1.41607	1.53956	1.24336	1.00828	1.02019	1.03245	1.52782	1.57907	1.50961	1.4462	1.29489	1.42916
	1.35863	1.81455	1.47097	1.4804	1.29167	0.940502	1.41416	1.37471	1.65344	1.37226	1.46639	1.44709
	1.1972	1.17884	1.34148	1.50837	1.50054	2.04598	1.52784	1.41012	1.541	1.57246	1.55236	1.20094
	1.37685	1.63673	1.44902	0.904217	1.15805	1.97678	1.63394	1.64846	1.48204	1.20985	1.625	1.2447
	1.36252	1.42707	0.979226	1.18757	1.34455	1.3937	1.43515	1.90614	1.49555	1.36254	1.40982	1.41482
	1.25022	1.36135	1.36701	1.10055	1.40177	1.67557	1.64848	1.45846	1.47164	1.33188	1.89071	1.3723
	1.06265	1.77264	1.29884	1.54972	1.64903	1.87051	1.62956	1.63689	1.51601	1.09745	1.57583	1.41492
	1.26224	1.89549	1.35171	0.902559	1.14889	1.47268	1.47059	1.46818	1.4586	1.25209	1.43298	1.34519
	1.14368	1.20094	1.19182	1.53908	1.37447	1.55116	1.54032	1.25021	1.36052	1.45301	1.42153	1.24272
	1.34608	1.94246	1.67297	1.61699	1.40827	1.82711	1.75789	1.68192	1.37343	1.12356	1.91108	1.29622
	1.04047	1.80951	1.04351	1.65758	1.30009	1.02154	1.59317	1.55747	1.34576	1.53187	1.58537	1.37544
	1.10076	1.23628	1.39181	1.01091	1.90684	2.16108	1.75926	1.50276	1.74052	1.45263	1.7125	1.30047
	0.947362	1.34008	1.71719	1.26612	1.39969	2.07664	1.571	1.34769	1.54537	1.21156	1.56142	1.46524
	1.11546	1.69343	1.15491	1.44348	1.21253	1.06822	1.44517	1.7253	1.78111	1.22595	1.72581	1.46199
	1.08065	2.07641	1.27993	1.06475	1.39998	2.06984	1.63705	1.63249	1.63544	1.28659	1.64272	1.40494
	1.05992	2.03559	1.20509	1.02139	1.2994	1.43723	1.58445	1.58176	1.46609	1.51452	1.46485	1.43196
	1.07989	1.42677	1.37904	1.36533	1.55901	2.09988	1.54519	1.26541	1.30849	1.69963	1.20288	1.92652
	1.11658	1.39738	1.19454	1.03864	1.07817	1.59575	1.5013	1.48634	1.42172	1.18301	1.61119	1.30046
	1.27927	1.26946	1.36509	1.05072	1.24551	1.78454	1.53576	1.38641	1.74242	1.25342	1.26359	1.64457
	1.18279	1.29421	1.32029	1.42465	1.14947	2.15322	1.479	1.26183	1.46051	1.13961	1.40111	2.05687
	0.99572	1.31409	1.46725	1.1842	1.82664	0.968873	1.71384	1.22992	1.49353	1.46314	1.40327	1.2596
	1.16513	1.59438	1.46558	1.48855	1.62078	2.24271	1.51614	1.56005	1.5518	1.30123	1.45743	1.96084
	1.22865	1.2304	1.17072	1.03646	1.61129	1.56621	1.49783	1.47188	1.55198	1.92781	1.28318	2.11704
	1.02317	1.26445	1.30066	1.5907	1.52692	1.93067	1.53043	1.41601	1.40853	1.31033	1.3826	1.24519
	1.06652	1.94327	1.39932	1.20961	1.21434	1.13638	1.57302	1.27994	1.34953	1.32601	1.49665	1.76713
	0.996051	1.8864	1.63607	1.60383	1.09257	1.85849	1.60562	1.49918	1.85995	1.28499	1.29244	1.53791
	1.18391	1.67727	1.73396	1.27867	1.27821	2.18694	1.65754	1.50663	1.33789	1.26905	1.44027	1.98426
	1.14406	1.55635	2.06311	1.67625	1.77762	1.92308	1.70486	1.48382	1.56121	1.52152	1.48632	1.48217
	1.15331	1.36581	1.28141	1.64461	1.15584	1.72811	1.7193	1.38324	1.59633	1.32658	1.57465	1.37638
	1.07667	1.79209	1.11017	1.14821	1.14002	2.10381	1.6379	1.21872	1.4392	1.19361	1.42516	1.68878
	1.14178	1.17571	1.35616	1.53053	1.16403	2.23256	1.5166	1.68154	1.77599	1.48755	1.5014	2.01557
	1.33485	2.10335	1.41833	1.42845	1.39524	1.00146	1.57857	1.40468	1.79988	1.62992	1.51869	1.47119
	1.29767	1.70907	1.16238	1.03865	1.44848	2.24602	1.70552	1.37855	1.51654	1.69786	1.5632	1.54672
	1.13112	1.39114	1.40344	1.21214	1.22002	2.2591	1.91322	1.48699	1.62473	1.35863	1.46292	1.74004
	1.33707	1.69186	1.27809	1.53696	1.22833	1.70068	1.85212	1.44493	1.59459	1.42276	1.54823	1.60734
	1.08085	1.60216	1.44574	1.76758	1.25511	1.87	1.54594	1.42108	1.34874	1.59279	1.5972	1.23749
	1.22689	1.45772	1.60182	1.5731	1.12653	1.61135	1.68833	1.52726	1.41957	1.74162	1.54053	1.93279
	1.33169	1.22126	2.23884	1.22726	1.83279	1.90459	1.52634	1.88247	1.63061	1.52411	1.76614	1.73842
	1.35472	1.43088	1.32674	1.08678	1.40522	2.24928	1.72477	1.56213	1.60002	1.35778	1.28794	1.05554
	1.14969	2.34792	1.293	1.88611	1.43274	0.999873	1.77025	1.63392	1.77708	1.34357	1.48025	1.37264
	1.16454	1.12067	1.39384	1.57906	0.912513	1.24991	1.54294	1.73011	1.45409	1.31722	1.59271	1.75501
	1.04257	1.6526	1.17992	1.54847	1.5297	1.16029	1.74183	1.62372	1.68089	1.50869	1.37846	1.05423
	1.10859	2.19346	1.80241	1.2746	2.02511	2.21356	1.64857	1.975	1.62878	1.60677	1.51351	1.28576
	1.04802	1.90164	1.9231	1.6926	1.7492	1.39342	1.74313	1.54571	1.40838	1.63134	1.96341	1.26184
	1.09308	1.33812	1.37287	1.19827	1.72133	2.07064	1.68388	1.60881	1.34581	1.30865	1.95085	1.24316
	1.53442	1.62295	1.51117	1.24141	1.4802	2.37884	1.62279	1.65829	1.5789	1.43623	1.63584	1.45337
	1.22104	1.38796	1.13151	1.27387	1.72042	1.76624	1.64819	2.00975	1.38129	1.37384	1.56717	1.41845
	1.27105	1.28011	1.27299	0.969629	1.36169	1.44762	1.67733	1.38772	1.45346	1.58205	1.8855	1.15103
	1.26585	1.21397	1.21368	1.5791	1.44209	1.33722	1.73152	1.49215	1.44283	1.40097	1.70004	1.22931
	1.0546	1.31805	2.22153	1.87114	1.57376	1.80278	1.56726	1.6699	1.26488	1.29356	1.55845	1.24918
	1.26744	1.52371	1.51466	1.73505	2.04188	2.30898	1.84733	1.72335	1.43287	1.40988	1.87531	1.47171
	1.38653	1.3413	1.17315	1.5248	1.21457	2.24051	1.97624	1.58396	1.40319	1.48402	1.84717	2.05586
	0.934439	1.54951	1.77571	2.15688	1.59429	2.38304	1.53329	1.70972	1.55863	1.50627	1.44175	1.57336
	1.2661	1.2838	1.53995	1.38171	1.37936	2.18901	1.50168	1.53725	1.29373	1.31951	1.82696	1.253
	1.16818	1.1233	1.52375	2.00435	1.47841	2.22936	1.55538	1.64981	1.50362	1.51671	1.53221	1.02831
	1.23634	1.2128	1.71141	1.17323	1.82673	1.38818	1.6675	1.84224	1.53552	1.25917	1.5815	1.33952
	1.12209	1.44024	1.89939	1.25114	1.92325	1.76161	1.7191	1.69534	1.20365	1.29544	1.71615	1.44502
	0.997972	1.41166	1.39335	1.88268	1.94918	2.4468	1.50818	2.05176	1.69967	1.46318	1.75026	1.22474
	1.21506	1.62203	1.40236	1.52371	1.58151	2.41427	1.71293	1.78096	1.91605	1.32092	1.77708	1.48676
	1.08111	1.48792	1.70038	1.48638	1.13779	1.69808	1.64831	1.7447	1.66991	1.23387	1.78023	1.35532
	1.27675	1.13512	1.89525	1.19571	1.86086	2.20259	1.52199	2.1098	1.95912	1.44311	1.66013	1.49061
	1.24917	1.14964	1.32445	1.58842	1.56238	2.54165	1.88063	1.6295	1.63024	1.50074	1.30589	1.67593
	1.32872	1.00255	2.10677	1.20659	2.46005	1.81167	1.89259	1.54675	1.8222	1.49119	1.54051	2.06519
	1.15865	1.02588	1.26553	1.59412	2.06605	1.27347	1.64013	1.68672	1.67033	1.26379	1.63513	1.73522
	1.24407	0.993915	1.68226	2.24071	1.05844	2.31562	1.55187	1.5611	1.59385	1.45016	1.58071	1.90239
	1.49488	1.20251	1.44354	1.23903	1.47914	1.81028	1.52818	1.67656	1.6934	1.39583	1.38588	1.76583
	1.1608	1.39703	1.15061	1.86449	1.36388	1.25107	1.55866	1.86772	1.70529	1.2656	1.6004	1.84797
	1.18682	1.09443	1.40788	1.36802	1.54548	1.12268	1.55759	1.81023	1.59225	1.37138	1.3462	1.79353
	1.02458	1.03678	1.37177	1.6386	1.83803	2.73456	1.68056	1.69559	1.738	1.2935	1.22616	1.62796
	1.29158	1.06965	1.89075	1.75175	1.98531	2.38662	1.53597	1.98291	1.63324	1.32162	1.39004	1.73673
	1.25441	1.11132	1.21747	1.17745	1.23971	2.1125	1.67566	1.67901	1.82527	1.29084	1.37029	1.69783
	1.39796	1.31054	1.40522	1.65858	2.17157	1.22091	1.69183	1.61806	1.73179	1.33206	1.43344	1.86254
	1.6005	1.37063	1.62445	1.59071	2.14516	2.36095	1.49946	1.83422	1.67618	1.71358	1.25578	1.62912
	1.10697	1.29276	1.23567	1.20007	1.88592	1.46679	1.46289	1.83687	1.69489	2.0057	1.51569	1.49471
	1.02116	1.21645	2.10914	1.14808	1.43629	1.43157	1.51249	1.64454	1.57433	1.78107	1.37545	1.76447
	1.06773	1.31648	1.92576	1.61251	2.00863	1.79286	1.33683	1.93042	1.58077	1.85766	1.47256	1.52807
	1.40533	1.08605	1.85529	1.38763	2.0277	1.76638	1.42294	1.73716	1.55759	1.91698	1.52745	1.54186
	1.51343	1.11813	1.33123	1.77356	1.32206	1.20674	1.589	1.62888	1.84199	1.68743	1.7491	1.9401
	1.38318	1.10179	1.35598	1.87841	1.37482	2.50116	1.66932	1.8958	1.5804	1.89153	1.80485	1.65881
	1.35579	1.20067	1.69234	1.95256	2.35985	1.56128	1.45157	1.98907	1.86237	1.68668	2.08594	1.91563
	1.60215	1.45269	1.95983	1.5735	1.59355	2.54634	1.80778	1.6919	1.60349	1.7895	1.6067	1.74106
	1.21709	1.15926	1.37711	1.54367	1.89403	1.83026	1.55745	1.67798	1.73078	1.65683	1.85205	1.49896
	1.20942	1.30505	1.62933	1.68075	1.54464	2.77576	1.38116	1.89385	1.75269	1.82793	1.84165	1.81544
	1.31731	1.48289	1.56575	1.80954	2.34094	1.27786	1.44389	1.75897	1.96845	1.90533	2.08819	2.10041
	1.7042	1.14553	1.20301	2.38542	2.52275	1.60615	1.73435	1.81639	1.61349	1.62884	1.92661	1.7939
	1.17535	1.0804	1.90661	1.70277	1.50152	2.37122	1.63359	1.8357	1.81129	1.74997	1.72715	1.89931
	1.20795	1.21157	1.42921	1.31299	1.88235	1.43602	1.40214	1.56819	2.04491	1.7985	2.07351	1.96419
	1.34629	1.04983	1.19736	1.42644	2.45894	1.86157	1.56025	1.9436	1.74163	1.66069	1.8432	1.62486
	1.72011	1.32494	2.27883	2.04465	1.27761	1.90254	1.64295	1.89314	1.64467	1.86326	2.00305	1.74048
	1.23065	1.13824	2.16934	1.49966	1.19567	1.49235	1.46226	1.56793	1.61525	1.68186	1.82173	1.6451
	1.44008	1.01618	2.00196	1.11268	2.12412	2.49264	1.38631	1.78338	1.73993	1.67561	2.03105	2.56854
	1.44139	1.3646	1.47548	2.0868	2.44059	1.8191	1.42481	1.80963	1.74959	1.67975	1.99493	1.38873
	1.79089	1.2268	2.14599	1.82535	2.31779	1.5031	1.72467	1.6057	1.98485	1.78135	1.77479	1.62264
	1.34151	1.03334	1.64556	1.32728	2.07808	2.55385	1.58812	1.82823	1.96802	1.97427	1.76939	1.6942
	1.08909	1.18798	1.45136	1.68416	2.3528	1.70846	1.65541	1.55297	1.96834	1.58016	1.8113	2.0969
	1.3305	1.15399	1.94389	1.80143	1.24554	1.36581	1.66449	1.72107	1.74735	1.80314	2.18941	1.92524
	2.00945	1.14583	1.77227	1.97141	1.19229	1.76562	1.47169	1.91353	1.79779	1.64574	1.9717	1.71825
	1.37162	1.18844	2.09203	1.95331	2.37043	2.73279	1.69278	1.51269	2.00965	1.57235	1.84882	1.76317
	1.12677	1.30156	2.16011	1.44381	1.53756	1.9699	1.429	1.72279	1.82569	1.48783	2.24612	1.64645
	1.28653	1.22737	1.94508	1.44307	1.92309	1.35402	1.45498	2.07756	1.80813	1.97891	1.57358	1.47716
	1.75391	1.08587	1.44478	2.09429	2.14021	1.39601	1.70859	1.97759	2.00676	1.53453	1.60837	1.93899
	1.74343	1.23166	1.61917	2.32477	2.32679	1.46279	1.6875	1.68339	1.56795	1.64869	1.75515	1.64184
	1.00593	1.14729	1.50196	2.32929	1.24451	1.52613	1.63951	1.39547	1.55809	2.27818	1.8316	1.76691
	1.45704	1.42459	1.50538	1.9797	1.49001	2.64967	1.68568	1.82932	1.69862	1.93872	1.75827	1.97217
	1.28445	1.34349	1.32538	1.09891	2.06948	2.38045	1.51231	1.84455	1.90684	1.50627	1.74889	2.02962
	1.29416	1.30337	1.90805	2.15333	1.45868	2.88532	1.48251	1.82006	1.87867	1.47721	1.91058	1.78029
	1.5707	1.03693	1.93246	1.82236	1.89414	2.19565	1.89528	1.73594	1.80969	1.79279	1.54449	1.49779
	1.60728	1.4342	1.41862	1.6226	2.0371	2.55943	1.56002	1.73145	1.82973	1.65851	1.85958	1.78432
	1.20806	1.3247	1.23251	1.43682	1.29384	1.98133	1.66945	1.96857	2.09971	1.68248	1.49988	1.48769
	1.14596	1.31165	1.92404	1.29264	2.19616	1.34252	1.74331	1.64222	1.88539	1.65876	2.17535	1.75449
	1.20155	1.4842	1.48458	1.36168	1.32068	1.27294	1.699	1.84686	1.62162	1.50319	1.83759	2.03409
	1.8015	1.29186	1.80995	1.77549	2.10839	1.63683	1.75109	1.55619	1.59895	1.56707	1.85119	1.9335
	1.4619	1.30923	1.60417	1.29811	1.21449	1.81007	1.7214	1.82807	1.58139	1.57893	1.9528	1.74511
	1.38433	1.49209	1.7253	1.55885	1.24136	1.88071	1.701	1.9606	1.98273	1.68962	2.2771	1.89549
	1.12885	1.51869	1.55716	1.90428	2.60642	2.18952	1.60476	1.89122	1.71485	1.5106	1.6388	1.60991
	1.07652	1.74713	1.60909	1.20916	2.73472	2.11451	1.67587	1.68699	1.91796	1.52698	2.4004	1.61104
	1.57187	1.50288	1.71579	1.78522	1.45744	2.1108	1.74808	1.88948	1.86791	1.60032	1.36337	1.59107
	1.36028	1.21034	1.8688	1.94866	1.99674	2.0463	1.61445	1.96263	1.91432	1.81411	1.4056	1.99488
	1.60501	1.06628	1.46616	1.89117	2.76878	2.32934	1.73636	1.69194	1.80663	1.52914	2.04182	1.61378
	1.68874	1.26942	1.45969	1.38398	1.46118	2.36597	1.72311	1.71043	1.82051	1.70966	1.65835	1.89871
	1.54794	1.26815	1.36614	1.23323	2.97348	1.85297	1.73372	1.90727	1.86401	1.86213	1.54844	1.9832
	1.32032	1.23809	1.73657	1.18686	1.47207	1.43526	1.47803	1.6201	1.66043	1.67644	1.65656	1.80623
	1.18953	1.39623	1.23432	1.51565	2.19467	1.53897	1.80213	1.7365	2.00787	1.92218	1.72452	1.48572
	1.5945	1.46255	1.69101	1.99299	2.5166	1.31062	1.38907	1.70605	1.7749	1.77389	1.53689	1.82555
	1.26175	1.107	1.6688	1.26327	1.95009	2.19601	1.43143	1.86783	1.87414	1.78474	1.7392	2.03947
	1.8727	1.07703	1.3774	1.26364	2.28838	1.80118	1.2737	1.8429	1.66364	1.50355	1.53479	1.74809
	1.20173	1.48553	2.70817	1.55553	2.42797	1.74313	1.33566	1.77366	1.61385	1.66461	1.64058	1.86691
	1.17898	1.0138	1.4569	1.67063	1.8647	2.11699	1.2399	1.54838	1.79099	1.91373	1.9496	1.61769
	1.43004	1.6042	1.73659	1.90482	1.39822	2.27615	1.32473	1.9643	1.85043	1.59655	1.54998	2.13296
	1.35087	1.18504	1.4411	1.45761	1.34108	1.39711	1.25837	1.77059	1.7344	1.81045	1.72282	2.09886
	1.71124	1.00812	1.56481	1.83906	1.47651	1.54166	1.25155	1.64111	1.83257	1.66512	1.79982	1.46039
	1.14586	1.68207	1.58119	1.56903	1.4838	1.7057	1.33488	1.70199	1.89425	1.75502	1.70926	1.90806
	1.47769	1.15684	1.69961	1.91477	2.21597	2.13627	1.20625	1.85223	1.71279	1.81114	1.53973	1.92425
	1.8313	1.12843	1.3791	1.38624	1.34187	1.83384	1.26805	1.8033	1.86512	1.97977	1.43976	1.4433
	1.54972	1.26197	1.31046	1.1942	2.26669	2.36776	1.33003	1.90785	1.79555	1.60151	1.47896	1.64567
	1.50368	1.45451	1.47912	1.42881	2.42983	1.76347	1.45836	1.69245	1.63421	1.86294	1.84154	1.82975
	1.40668	1.48371	2.02498	1.40244	2.61815	1.49176	1.2954	1.82352	1.65085	1.64231	1.48744	2.0172
	1.16499	1.06466	1.49598	1.94024	1.7445	1.68025	1.29478	1.98826	2.05775	1.71387	1.80563	1.97682
	1.09439	1.41872	1.48991	1.31484	1.59522	2.09646	1.18922	1.91485	1.94018	1.74507	1.69347	1.57916
	1.41013	1.51729	1.29218	1.89543	2.31914	1.51397	1.25503	1.80221	1.79576	2.04229	1.64807	1.79198
	1.2553	1.37965	1.24075	1.8043	1.27462	1.65058	1.16094	2.29326	2.26103	1.74664	1.70049	1.48089
	1.56018	1.37203	1.35041	1.68464	1.71326	1.48227	1.38447	1.94029	1.59777	1.93905	1.64097	1.79903
	1.06916	1.05131	1.57319	1.59509	2.35086	1.90882	1.5236	1.71711	1.65873	1.81874	1.68008	1.81192
	1.86947	1.4296	1.29311	1.30824	2.1857	3.65757	1.41406	1.72366	1.93407	1.76371	1.47469	1.54713
	1.60263	1.35796	1.46673	1.84917	2.62307	1.50783	1.41114	1.73824	1.77782	1.85805	1.64122	1.90491
	1.73755	1.46206	1.1897	1.7266	2.09572	1.72506	1.44926	1.69654	2.16716	1.69017	1.93243	1.67869
	1.43387	1.54965	1.32405	1.16278	1.83682	1.71533	1.59247	1.66804	1.72544	1.8402	1.98747	1.57615
	1.60505	0.994563	1.28877	2.32464	1.78143	1.56134	1.42019	1.77801	1.68432	1.96783	1.78446	1.51842
	1.19125	1.58386	1.11426	1.23208	1.92344	2.02106	1.3461	1.70244	1.71621	1.90947	1.59496	1.81713
	1.32085	1.16575	1.07338	1.91996	2.71036	1.68312	1.37459	1.60808	1.80493	1.76385	1.69703	2.00311
	1.42095	1.11259	1.1245	1.49583	2.20075	1.73777	1.36349	1.5159	1.62201	1.7123	1.64735	1.55571
	1.94611	1.2887	1.03951	1.19323	1.81329	1.8314	1.41004	1.87443	1.64825	1.73116	1.74375	1.7608
	1.63569	1.27167	1.19685	1.57584	2.32059	2.047	1.53296	1.47577	1.75578	1.8015	1.99985	1.74088
	1.58592	1.36055	1.22119	1.42046	2.03937	1.45484	1.34437	1.40985	1.67757	1.64056	1.89292	1.43726
	1.21494	1.48619	1.1299	1.35301	2.08499	1.71848	1.4406	1.5538	1.8763	1.88116	1.78948	1.90006
	1.70632	1.19073	1.22042	1.60231	1.56727	1.53036	1.38544	1.61084	1.83878	1.73631	1.86383	1.44933
	1.89355	1.67724	1.20465	2.10045	2.204	3.21364	1.32741	1.51819	1.85238	1.57499	1.95197	1.66476
	1.15838	1.20951	1.14803	1.20517	1.73472	2.00514	1.34904	1.45727	1.55863	1.79836	1.95147	1.66049
	1.71845	1.40326	1.18442	1.57163	2.47213	1.45386	1.37545	1.44265	1.65838	1.90035	1.98068	1.55369
	1.73593	1.10396	1.41148	2.18017	1.69313	1.7259	1.36649	1.4252	1.83033	1.58588	1.69662	2.00504
	1.22836	1.33159	1.33536	2.28908	2.1355	1.48944	1.46567	1.54283	1.62648	1.67555	1.98599	1.79138
	1.37369	1.14811	1.12556	1.72677	2.34157	1.41893	1.4232	1.55415	1.7224	1.57827	1.77696	1.76996
	1.12262	1.38663	1.24072	1.55978	2.02111	2.62777	1.32778	1.424	1.81479	1.77516	1.996	1.59951
	1.2061	1.23757	1.1748	1.19356	1.84347	1.43831	1.30594	1.37822	1.79454	1.48824	1.81996	1.85131
	1.7293	1.21076	1.36871	1.57838	2.09299	1.52081	1.45079	1.51634	1.62081	1.76607	1.703	1.81477
	1.34591	1.62862	1.26883	1.41751	1.46239	1.28136	1.3894	1.57958	2.0597	1.78156	2.18507	1.56227
	1.69935	1.81713	1.3772	1.32422	1.74141	1.58662	1.28432	1.4336	1.79907	1.70486	1.84206	1.58703
	1.68694	1.13611	1.40845	1.47192	1.52381	1.63589	1.24448	1.66558	1.64875	1.54887	1.97868	2.10084
	1.54948	1.38289	1.29029	1.81125	1.9722	1.49559	1.47591	1.46199	1.66621	1.56959	1.78864	1.78157
	1.74268	1.7513	1.27988	1.54851	2.09887	1.44617	1.35549	1.49846	1.81538	1.52709	1.87616	1.55647
	1.13902	1.48817	1.45587	1.35629	1.44417	1.35072	1.35163	1.62751	1.53793	1.89496	1.87465	1.75053
	1.17855	1.51377	1.62693	1.89509	1.78768	1.39209	1.40875	1.42792	1.91626	1.72205	1.72533	1.69615
	1.33113	1.18765	1.26958	1.30821	1.44239	1.42451	1.4118	1.47986	1.75512	1.46038	1.72443	1.94816
	1.22062	1.40487	1.19367	1.72188	1.10847	1.23226	1.41941	1.56109	1.97195	1.77815	1.6528	1.83152
	1.40808	1.7908	1.4018	1.32591	1.2719	1.206	1.58714	1.54854	1.75886	1.84956	1.9873	1.50028
	1.16744	1.70061	1.19021	1.81568	1.10772	1.40108	1.43425	1.52995	1.70053	1.51467	2.21105	1.47656
	1.27214	1.36477	1.23548	1.56372	1.10252	1.37223	1.42951	1.50931	1.4725	1.51175	1.83482	1.82232
	1.4862	1.38046	1.39614	1.49105	1.27464	1.40067	1.37323	1.66563	1.74688	1.58042	1.75162	1.94568
	1.85732	1.58499	1.35041	1.44543	1.47347	1.36541	1.29146	1.54806	1.42474	1.69797	1.76255	2.07644
	1.10847	1.33426	1.32537	1.2169	1.38137	1.22755	1.31791	1.78797	1.47893	1.69212	1.97685	1.60261
	1.67469	1.32848	1.31993	1.57561	1.18058	1.10655	1.32897	1.81398	1.58001	1.69213	1.94222	1.66311
	1.18015	1.67131	1.17461	1.75873	1.07193	1.31064	1.40332	1.49045	1.7438	1.68511	2.03269	1.88962
	1.46039	1.55583	1.31868	1.24002	1.5212	1.20451	1.36935	1.599	1.56315	1.70915	1.82351	1.50318
	1.49405	1.31942	1.19942	1.07338	1.03648	1.37369	1.49116	1.45969	1.61943	1.59494	1.6272	1.47394
	1.36799	1.52753	1.30089	1.39561	1.05535	1.44317	1.36253	1.48029	1.55265	1.49958	1.73913	1.97097
	1.29706	1.2336	1.1476	1.60587	1.40633	1.15185	1.29689	1.59213	1.74627	1.67133	1.96945	1.68364
	1.34073	1.26059	1.28435	1.34193	1.28969	1.16351	1.3128	1.56267	1.39065	1.69144	1.82918	1.45838
	1.11883	1.35172	1.35067	1.36736	1.16142	1.27659	1.72482	1.56857	1.45979	1.59734	1.84608	1.60225
	1.58824	1.59882	1.13985	1.27742	1.31124	1.3246	1.45659	1.40183	1.48694	1.77359	2.21598	1.70711
	1.33798	1.26908	1.33854	1.21284	1.28789	1.43274	1.35229	1.48318	1.67083	1.56938	1.62289	1.47604
	1.42666	1.95092	1.38463	1.43543	1.17123	1.53301	1.30653	1.60756	1.45599	1.62764	1.66464	1.32077
	1.38542	1.32064	1.18915	1.35599	1.23271	1.5632	1.33106	1.50913	1.52772	1.74644	1.81205	1.62793
	1.47089	1.73118	1.10133	1.28936	1.07175	1.41138	1.40881	1.3634	1.56949	1.58867	1.97659	1.59149
	1.57046	1.81811	1.09817	1.19906	1.16308	1.36257	1.13955	1.45414	1.48681	1.73265	1.67005	1.51551
	1.36603	1.50373	1.51747	1.31702	1.39064	1.27891	1.57395	1.45513	1.50473	1.69011	1.82064	1.39484
	1.1467	1.36832	1.12791	1.30171	1.0769	1.50274	1.33252	1.58205	1.47192	1.49287	1.648	1.9419
	1.65191	1.53858	1.36174	1.2689	1.22207	1.62208	1.06836	1.39856	1.54029	1.4933	1.80473	1.7255
	1.84499	1.30787	1.45883	1.065	1.25751	1.19601	1.47317	1.65886	1.51616	1.49773	1.80812	1.67436
	1.39396	1.99102	1.31255	1.26423	1.26588	1.27894	1.31851	1.59213	1.56323	1.45546	1.80828	1.52472
	1.91067	1.96288	1.19589	1.14923	1.24368	1.65436	1.18329	1.36271	1.48494	1.4246	2.1105	1.82759
	1.47441	1.29853	1.34575	1.04713	1.2982	1.38833	1.37724	1.43783	1.48981	1.52575	1.41379	1.69226
	1.25262	2.0076	1.10105	1.25848	1.06836	1.72959	1.4259	1.60543	1.5681	1.46528	1.3915	1.59019
	1.55546	1.52613	1.21472	1.20165	1.28023	1.83632	1.13137	1.65892	1.53223	1.55785	1.56305	1.58962
	1.48495	1.55459	1.37793	1.04449	1.32188	1.36911	1.41537	1.52771	1.61298	1.50241	1.48181	1.52654
	1.17803	1.45806	1.20664	1.25359	1.40534	1.68113	1.16525	1.4831	1.50929	1.51738	1.48408	1.4149
	1.19803	1.28397	1.37558	1.25749	1.26277	1.48987	1.45501	1.35335	1.46201	1.58602	1.53748	1.95556
	1.48768	1.60421	1.32674	1.13871	1.28824	1.36502	1.21689	1.44912	1.53713	1.662	1.42137	1.76829
	1.91116	1.74727	1.4384	1.17563	1.28508	1.74925	1.44512	1.44478	1.53205	1.60193	1.74795	1.67049
	1.43591	1.33494	1.20855	1.1555	1.30532	1.44791	1.44549	1.78461	1.42194	1.3587	1.39511	1.73435
	1.60086	1.14102	1.50255	1.25086	1.25718	1.60357	1.12754	1.45665	1.45217	1.37072	1.77243	1.52615
	1.34635	1.25118	1.17541	1.18429	1.62085	1.68323	1.00938	1.57442	1.48056	1.63146	1.69413	1.70529
	1.45537	1.82341	1.23894	1.2331	1.34149	1.78184	1.25423	1.56328	1.37457	1.31189	1.95206	1.48709
	1.34964	1.10351	1.36401	1.17523	1.24627	1.32663	1.38211	1.63686	1.44304	1.53894	1.32378	1.60929
	1.48765	2.0108	1.14034	1.28516	1.47526	1.33759	1.40491	1.58479	1.33227	1.4993	1.68504	1.57601
	1.53801	1.50057	1.7973	1.34807	1.19701	1.50939	1.20315	1.4994	1.44949	1.39101	1.56427	1.79427
	1.6483	1.3281	1.52551	1.3777	1.50949	1.36137	1.3949	1.66121	1.48145	1.66111	1.34524	1.76581
	1.40099	1.8183	1.25555	1.24956	1.20796	1.35536	1.42672	1.41643	1.30677	1.3484	1.73577	1.32208
	1.26583	1.27583	1.11574	1.5503	1.15458	1.29808	1.43872	1.37606	1.30663	1.47464	2.11831	1.90042
	1.4808	1.22391	1.26507	1.1783	1.19378	1.80114	1.12693	1.3402	1.56452	1.56067	1.54151	1.47984
	1.83176	1.31808	1.25983	1.5629	1.22306	1.40775	1.54229	1.53044	1.55298	1.48106	1.33891	1.61305
	1.70489	1.82777	1.7565	1.28988	1.46186	1.37273	1.54554	1.50566	1.29429	1.4297	1.38515	1.42002
	1.19357	1.61604	1.15884	1.51938	1.33611	1.82743	1.30521	1.35625	1.46247	1.62681	1.42583	1.85311
	1.4382	1.18992	1.22251	1.28042	1.4048	1.755	1.18845	1.36547	1.50111	1.45848	1.461	1.49745
	1.59545	1.28425	1.53379	1.24936	1.51119	1.34145	1.17915	1.45266	1.34233	1.47137	1.48161	1.55383
	1.47875	1.16072	1.2731	1.0975	1.20887	1.47576	1.14161	1.42421	1.58241	1.54576	1.66956	1.57604
	1.42681	1.75712	1.17208	1.1112	1.06211	1.75499	1.05818	1.34934	1.34294	1.56965	1.62926	1.38528
	1.07848	1.24509	1.5222	1.50888	1.32544	1.19061	1.42726	1.40493	1.44462	1.45124	1.3928	1.48779
	1.66852	1.19992	1.56635	1.15925	1.81902	1.52637	1.25279	1.48575	1.47103	1.52141	1.66545	1.43886
	1.58051	1.57374	1.31015	1.17196	1.27523	1.4491	1.26471	1.4126	1.455	1.44188	1.55654	1.52859
	1.23101	1.80278	1.26985	1.39449	1.48056	1.91667	1.16381	1.37609	1.37343	1.77589	1.57234	1.63684
	1.571	1.24373	1.1748	1.37935	1.65548	1.52743	1.07294	1.43238	1.5408	1.592	1.479	1.90891
	1.23873	1.77253	1.29864	1.59572	1.71168	2.19191	1.51536	1.30304	1.4316	1.71204	1.7151	1.50309
	2.00533	1.19654	1.1063	1.59873	1.34782	1.51994	1.52937	1.38855	1.3335	1.46901	1.49239	1.55145
	1.44359	2.28509	1.61365	1.5433	1.46064	1.58704	1.25855	1.31249	1.37873	1.76023	1.4608	1.44309
	1.74267	1.25961	1.24785	1.50798	1.33565	1.99594	1.29814	1.31831	1.37202	1.43028	1.51811	1.45251
	1.12845	1.41856	1.5328	1.25386	1.45186	1.7319	1.56998	1.46701	1.56263	1.40165	1.45222	1.49425
	1.41902	1.24353	1.33727	1.19678	1.21828	1.48364	1.42094	1.44515	1.60682	1.46635	1.43204	1.467
	1.55281	2.16754	1.39511	1.08909	1.01573	1.17371	1.30813	1.45186	1.35444	1.44554	1.57425	1.44879
	1.26968	1.94439	1.69498	1.243	1.11863	2.42963	1.33019	1.37696	1.68704	1.56882	1.76752	1.95413
	1.48557	1.1762	1.46112	1.24876	1.20488	1.28533	1.31395	1.44529	1.54398	1.30907	1.80268	1.44259
	1.93121	1.23149	1.44955	1.14446	1.75333	1.40076	1.18581	1.23929	1.41863	1.50284	1.48034	1.58966
	1.37236	1.37398	1.22407	1.12829	1.65902	1.98727	1.27731	1.4149	1.4423	1.67568	1.50915	1.6954
	1.36433	1.42411	1.39585	1.1486	1.09742	1.24838	1.34173	1.60844	1.2546	1.39694	1.57189	1.59237
	1.56627	1.69309	1.44531	1.20749	1.18624	1.44178	1.30022	1.43768	1.42014	1.33992	1.62615	1.26672
	1.34189	1.27927	1.20664	1.40592	1.43728	1.84523	1.24185	1.35508	1.45346	1.41975	1.43716	1.93954
	1.21014	2.03824	1.26278	1.3353	1.68821	1.38867	1.17149	1.37312	1.40133	1.71891	1.60492	1.34634
	1.49627	2.19179	1.28959	1.47824	1.28164	1.6719	1.2745	1.37761	1.47551	1.60816	1.41422	1.47689
	1.65665	1.30114	1.25412	1.04399	1.42652	1.65943	1.23372	1.46648	1.40997	1.51324	1.4422	1.51435
	1.61816	1.58157	1.63522	1.21916	1.90554	2.71006	1.24366	1.38385	1.35322	1.57801	1.66673	1.81905
	1.67638	1.33447	1.33817	1.15237	1.21218	2.38811	1.35563	1.37385	1.41746	1.43261	1.46371	1.52824
	1.186	1.26196	1.21004	1.56201	1.39567	1.78933	1.29301	1.28852	1.31564	1.87427	1.60645	1.23954
	1.30638	1.759	1.7291	1.20444	1.94465	1.41785	1.21935	1.66664	1.38858	1.70151	1.54514	1.60146
	1.51037	2.01711	1.2704	1.25177	1.35172	2.04646	1.20007	1.49807	1.40312	1.5803	1.32944	2.0308
	1.28329	1.58586	1.24547	1.19129	1.32639	1.7629	1.11368	1.27352	1.33306	1.4062	1.74229	1.78181
	1.48047	1.4739	1.30538	1.05044	2.37316	1.70469	1.12791	1.37059	1.26885	1.5365	1.5347	1.84669
	1.3316	2.0039	1.63831	1.31283	1.70838	1.4225	1.31851	1.36514	1.321	1.63225	1.363	1.35642
	1.33996	1.25252	1.56919	1.9008	1.12495	1.92618	1.19727	1.26431	1.42032	1.70733	1.64998	1.69479
	1.71148	1.36838	1.4682	1.43194	1.14835	2.02344	1.52171	1.34457	1.355	1.54843	1.54676	1.38122
	1.44343	2.15328	1.31857	1.19252	1.95377	1.47956	1.30589	1.21274	1.21898	1.44736	1.53077	1.51704
	1.08762	1.91117	1.80883	1.74938	2.1382	2.50278	1.21948	1.33065	1.40499	1.49468	1.55869	1.3775
	1.21367	1.68197	1.24713	1.70444	1.34815	1.40064	1.13917	1.66773	1.37072	1.37077	1.67283	1.45862
	1.64521	1.20558	1.76508	1.17545	1.4936	1.46033	1.23187	1.27618	1.30849	1.41744	1.51595	1.54799
	1.42688	1.33059	1.91959	1.38801	1.89433	2.22628	1.05217	1.39777	1.32512	1.61675	1.73453	1.33919
	1.71504	1.68727	1.3168	1.34731	1.27737	1.2511	1.31545	1.30509	1.38619	1.55025	1.35994	1.66356
	1.58286	1.77474	1.75808	1.53124	1.25881	1.2135	1.19094	1.32094	1.34737	1.55526	1.51641	1.59709
	1.39396	1.8458	1.41221	1.18645	1.76013	1.49371	1.35042	1.27433	1.33177	1.37885	1.45506	1.42541
	1.27821	1.43025	1.38538	1.90169	1.15863	1.51051	1.35821	1.30396	1.28028	1.4284	1.45708	1.95512
	1.34341	2.13037	1.29262	1.60508	2.13452	1.82068	1.2184	1.5134	1.36893	1.31468	1.68353	1.50588
	1.27181	1.32735	1.23541	1.05354	1.34701	2.30091	1.14922	1.3164	1.2261	1.34489	1.58706	1.3277
	1.42955	1.28559	1.32438	1.31263	1.74154	2.41293	1.3645	1.48775	1.19357	1.51888	1.40573	1.72306
	1.54177	1.1959	1.54459	1.26636	1.34273	1.39678	1.35046	1.31917	1.34991	1.49426	1.48371	1.22417
	1.2249	1.27856	1.77777	1.35992	1.44093	1.33974	1.1638	1.47354	1.43318	1.54015	1.35477	1.49535
	1.27432	1.8961	1.28209	1.83581	1.38977	1.68331	1.19202	1.45283	1.54529	1.69987	1.5081	1.81645
	1.30559	1.95957	1.31286	1.17324	1.55456	1.43645	1.26925	1.27778	1.29136	1.79013	1.89579	1.61802
	1.31982	1.40457	1.68671	1.31875	1.93108	1.38851	1.4686	1.27856	1.278	1.41974	1.64587	1.5232
	1.47177	1.77853	1.74699	1.63287	2.50702	1.63024	1.49233	1.4915	1.43377	1.4802	1.46673	1.50747
	1.37492	1.75077	1.91664	1.18948	1.56507	1.95308	1.25632	1.28589	1.3298	1.3666	1.47519	1.5487
	1.3595	1.53329	1.40921	1.87943	1.55794	1.62179	1.10685	1.42755	1.37028	1.65052	1.39895	2.11557
	1.45084	1.77816	1.68197	1.87496	2.39079	1.35918	1.47233	1.36572	1.46726	1.36054	1.61613	1.43285
	1.59829	1.27901	1.44163	1.91889	1.74285	1.4715	1.25425	1.23667	1.32733	1.61992	1.50212	1.54769
	1.41004	1.22582	1.41569	1.73202	1.41581	2.64143	1.20937	1.37211	1.33835	1.38158	1.47313	1.52354
	1.39477	1.47765	1.27503	1.39627	1.3887	2.3256	1.40772	1.47075	1.53676	1.61329	1.29882	1.84132
	1.30768	1.85151	1.30559	1.28919	1.35128	1.49988	1.52491	1.521	1.40603	1.50933	1.48831	2.17421
	1.2423	1.96159	1.31318	1.21908	2.34637	1.26804	1.12335	1.36286	1.52317	1.47765	1.44957	1.34845
	1.32315	1.86221	2.19215	1.35665	1.347	1.31682	1.40401	1.28616	1.59888	1.36089	1.85476	1.35452
	1.4401	1.56143	1.33992	1.32378	2.08538	2.00428	1.15297	1.14292	1.46865	1.46674	1.82155	1.435
	1.37409	1.40085	1.32058	1.32771	1.09783	1.48043	1.24233	1.43914	1.46912	1.58057	1.42044	1.2364
	1.25049	1.75789	1.24188	1.25928	1.36288	1.59996	1.16903	1.15085	1.38981	1.47951	1.45619	1.48862
	1.25971	1.77327	2.14605	1.90569	1.37427	1.37142	1.34398	1.25738	1.4378	1.47743	1.57305	1.59859
	1.26435	1.84457	1.46867	1.8633	2.15282	1.38692	1.19406	1.23154	1.50138	1.54682	1.64066	1.36785
	1.35532	1.33475	1.62439	2.0657	1.35433	1.70604	1.20886	1.44383	1.45586	1.59027	1.5416	1.74279
	1.39578	1.11028	1.32812	1.26457	1.30879	2.96834	1.30813	1.31345	1.35904	1.6191	1.47634	1.55016
	1.38379	1.38798	2.05621	1.44122	2.07425	1.28237	1.33772	1.27406	1.44394	1.49745	1.6156	1.28059
	1.29192	1.228	2.12245	1.38817	1.03616	2.22898	1.3161	1.38938	1.50279	1.5028	1.4273	1.54787
	1.18015	1.84289	1.64659	1.31171	1.25824	1.88128	1.39037	1.28279	1.49012	1.49985	1.24514	1.22316
	1.37553	1.73812	1.6311	1.92721	1.30278	1.69065	1.4122	1.23105	1.4883	1.4607	1.45916	1.56034
	1.43988	1.94909	1.85671	1.30782	1.56661	2.41236	1.2198	1.49172	1.4539	1.58405	1.6881	1.41594
	1.24752	1.85319	2.23042	1.49613	1.36747	1.31812	1.34136	1.25481	1.58767	1.43099	1.52273	1.8984
	1.42065	1.75399	1.24715	1.13558	1.33394	1.57975	1.37537	1.41352	1.46409	1.38866	1.48446	1.59561
	1.40801	1.80201	2.19195	1.65413	2.76086	1.59002	1.35353	1.30992	1.53656	1.24902	1.39935	1.71591
	1.10886	1.52403	2.24175	1.40073	2.2654	2.4112	1.39769	1.32228	1.51817	1.48147	1.6206	1.67807
	1.28101	1.81335	1.39614	1.37697	2.21367	1.32588	1.34458	1.19301	1.37023	1.55	1.51433	1.46837
	1.24247	1.85303	1.77027	1.19088	1.49289	2.45555	1.29301	1.28501	1.61537	1.56284	1.54853	1.39425
	1.26491	1.49896	1.31462	1.78072	1.61819	1.37791	1.40043	1.44144	1.40539	1.72201	1.54887	1.43842
	1.15828	1.72579	2.20279	1.92223	1.41432	1.3928	0.859132	1.49214	1.54351	1.36995	1.53434	1.40103
	1.37317	1.62916	2.16462	1.53762	1.62706	1.30405	1.15369	1.60359	1.45796	1.51978	1.46735	1.65624
	1.29531	1.20801	1.62704	1.25274	1.4049	3.1576	0.932377	1.39321	1.51315	1.36032	1.34065	1.49435
	1.28013	1.24832	1.26861	1.17649	1.60427	2.09186	0.99136	1.375	1.49832	1.39181	1.66833	1.45942
	1.34859	1.42024	1.48206	2.63759	2.04202	1.41896	0.961844	1.4502	1.35699	1.47911	1.47897	1.52304
	1.34251	1.88637	2.23519	1.13356	1.50808	2.20928	0.953293	1.4028	0.887574	1.41164	1.48031	1.52484
	1.24674	1.65493	1.69171	1.34865	2.08879	2.94404	0.981509	1.30177	1.00288	1.5262	1.35595	1.41058
	1.364	1.76763	1.35871	1.35115	1.96912	1.26254	0.936469	1.63427	0.963332	1.43341	1.50428	1.67122
	1.32365	1.7219	1.42666	1.93605	1.3198	1.68293	0.959422	1.38031	0.841099	1.31257	1.4432	1.65606
	1.17402	1.3324	1.33189	1.49701	1.61701	1.82293	0.962244	1.36693	0.831221	1.47849	1.29701	1.48008
	0.842978	1.60217	2.03233	1.26154	1.29704	2.79126	0.947444	1.45043	0.969933	1.50216	1.63731	1.35672
	0.942018	1.21357	1.16263	1.47351	1.35103	2.66489	0.957684	1.37575	1.14235	1.534	1.46012	1.62152
	0.980617	1.6913	1.81583	2.49402	1.33942	2.51853	0.945958	0.925096	0.891538	1.36303	1.3347	1.60606
	0.886904	1.66956	1.31245	2.20532	1.44618	2.94148	0.931174	0.978044	0.974103	1.38134	1.42763	1.42092
	1.03151	1.83072	1.72457	1.17611	2.38314	1.64583	0.89886	1.05421	1.09779	1.66662	1.38965	1.56679
	0.870747	2.01963	1.48304	1.46199	1.77189	1.24797	0.882242	1.00263	0.920435	1.4076	1.53737	1.47881
	0.981636	1.47865	2.17463	1.31338	1.50447	1.42698	1.02895	0.822072	1.0846	1.63319	1.60481	1.56085
	0.882412	1.38609	1.41002	1.33101	2.29843	2.63273	0.98947	1.05022	0.881101	1.4742	1.46105	1.5185
	0.966416	1.36865	1.3717	1.36408	1.35219	1.55389	1.04677	1.18382	0.94204	1.45731	1.53718	1.30733
	0.915067	1.31805	1.30527	1.18172	1.44718	1.68701	1.05528	1.01686	0.855789	1.56252	1.50238	1.47429
	0.945475	1.23491	1.26844	1.09637	2.24832	2.67672	0.929826	1.04097	0.863085	1.61373	1.36697	1.56826
	0.902056	1.49443	1.84953	1.44101	2.49968	1.53333	1.1179	0.949103	1.09361	1.56585	1.63164	1.59667
	0.851281	1.87091	1.19823	1.2496	1.85382	1.44049	1.16502	1.09363	1.20485	1.42896	1.45078	1.95297
	0.863401	1.47394	2.00815	2.05162	2.43815	2.5141	1.02528	0.816993	1.03473	1.42854	1.73021	1.37654
	0.843277	1.65958	1.73552	2.10303	2.44372	2.13887	1.04978	1.00925	0.839861	1.50444	1.467	1.44791
	0.896734	1.36446	2.48715	2.14227	1.62291	3.38273	1.32594	1.06169	0.926518	1.35855	1.41524	1.43675
	0.883917	1.47103	1.32395	2.02004	1.48353	2.14884	1.15512	1.05686	0.910502	1.60513	1.53386	1.51885
	0.883849	1.79435	2.20262	1.5695	1.76117	2.58928	1.07802	0.814302	1.01021	1.52329	1.91966	1.61494
	1.0344	1.77648	1.33693	1.21226	3.02559	3.00292	1.19641	0.926454	0.880535	1.39141	1.46111	1.50327
	0.933204	1.44449	1.34624	1.17254	1.40603	1.12076	1.23239	1.07958	0.967547	1.13116	1.66367	1.66527
	0.926288	1.23701	2.02855	1.58246	1.49745	1.48629	1.05767	0.944893	0.955716	0.934479	1.43493	1.42039
	0.971246	1.67381	1.28939	2.06671	1.58491	1.59085	1.1469	0.970648	0.99517	1.18584	1.43908	1.49798
	0.944394	1.35798	1.31822	2.19433	1.72193	1.82749	1.01511	0.929681	1.01209	0.996996	1.32429	1.41087
	0.977223	1.40854	1.8833	1.39886	2.20868	1.76404	1.13202	1.10829	1.16587	1.1004	1.5933	1.58278
	1.01702	2.03111	1.38156	1.69718	1.36294	1.34551	1.22942	1.11022	0.842192	1.04084	1.44874	1.27964
	0.975207	1.92884	1.42021	1.71989	2.59846	2.09721	1.17469	0.9614	1.03792	0.995668	1.43661	1.09649
	0.97939	1.27574	1.53872	1.31335	1.8681	3.612	1.11422	1.19047	0.805181	0.987073	1.62328	1.0167
	0.945161	1.25512	1.9862	1.49754	1.26757	3.05291	1.00129	0.98531	0.883304	0.911804	0.829807	1.08097
	0.96237	1.45767	1.46516	2.5637	2.7758	1.4378	1.15284	1.24914	1.05909	0.983988	0.902354	1.01151
	1.05464	1.63458	2.16663	3.27885	1.25073	1.2882	1.09761	1.02957	0.992956	1.12195	0.981591	1.07755
	0.910346	1.83612	2.00888	1.74671	1.22051	1.54658	1.18609	1.04505	0.989004	1.10291	1.00992	0.942189
	1.027	1.44658	1.21639	2.34104	1.81243	3.10122	1.08789	0.966335	0.960251	1.20811	1.48039	0.965764
	0.982403	1.45911	2.24217	1.34254	2.58787	3.59313	1.16938	1.04985	0.932181	0.966855	0.85896	0.904263
	0.960445	1.98567	1.49856	2.0686	2.89479	2.4633	1.22152	1.05301	0.826685	0.901855	1.02982	1.1325
	1.01991	1.35136	2.11587	1.50341	1.60305	2.65035	1.27628	1.14492	0.962611	0.92686	1.00923	0.94118
	1.09783	1.11673	1.97035	1.331	1.3446	1.21897	1.03558	1.01061	1.12784	1.25285	1.12715	0.982133
	1.05702	1.92082	1.47635	1.91852	1.69473	1.14603	1.14328	1.08815	0.928643	1.05325	1.05153	1.03252
	1.14709	1.69736	1.91387	1.46243	1.83532	1.52978	1.16039	1.03123	1.10385	1.11456	1.04175	1.02396
	1.01183	1.75849	2.12304	1.14597	1.349	2.82151	1.07284	1.08487	1.10468	0.875613	0.996973	1.06653
	1.20891	1.60996	1.88055	2.31099	2.00926	2.55913	1.18734	1.16583	1.17943	1.31705	0.993898	1.20139
	0.928616	2.08478	1.48799	2.99846	1.39562	1.42145	1.21426	1.13347	0.912988	1.06086	0.831653	1.14289
	1.00506	1.99047	1.72873	2.04311	3.37945	1.39312	1.13103	0.996409	0.95425	0.924504	1.01847	1.0503
	0.937528	1.5721	2.30013	1.35443	2.56736	3.22088	1.11006	1.12257	1.04051	0.88757	1.11448	1.28238
	1.12944	1.97146	1.34345	2.20884	1.24221	2.11226	1.19626	1.1259	1.09188	0.98252	1.06666	1.3141
	1.28161	1.60487	1.32811	1.2598	2.63293	1.38799	1.05147	1.21136	0.998836	0.939825	0.879726	0.836361
	1.15869	2.01539	2.09823	1.60122	2.26849	1.44474	1.06509	1.34309	1.06761	1.01056	1.05549	1.13027
	0.965382	1.96978	1.30653	2.73965	2.38617	1.45035	1.15513	1.07963	1.06866	1.18901	1.12926	1.01563
	1.20707	1.90392	1.38751	3.40136	1.1433	1.37208	1.09779	1.13323	1.3241	0.98917	1.06385	1.0147
	0.893465	1.53578	2.14038	1.3661	1.42427	1.67492	1.04813	1.13257	1.11475	1.04899	1.10873	1.1988
	0.867021	1.45252	2.2268	1.32703	2.49569	4.51001	1.14516	1.40868	1.11822	1.08057	1.06907	1.2564
	1.16098	1.45376	2.1139	1.68859	2.70912	3.05063	1.2189	1.10931	1.31895	1.19158	1.00532	1.2937
	1.26091	1.439	2.03575	1.32503	2.04576	1.26284	1.05341	1.2148	1.38134	1.26208	1.07009	1.32381
	0.879098	1.55011	1.36152	1.69894	1.47553	1.47368	1.27677	1.17228	1.18011	1.34539	1.39908	1.32318
	1.09593	1.97729	2.00218	2.67553	3.25933	3.45272	1.24903	1.1351	1.21019	1.11304	0.903316	0.9144
	0.925469	1.17638	2.31576	1.34484	1.64394	1.23251	1.15899	1.18182	1.10434	1.19455	0.99643	0.962738
	1.47436	1.41109	2.09824	2.29213	1.23577	2.13257	1.09505	1.10576	1.0596	1.32355	1.00674	0.938107
	0.965922	1.92949	1.39361	2.19021	1.53949	3.05696	1.13751	1.03879	1.07984	1.04876	0.980184	0.893905
	1.31668	1.85717	2.1149	1.54683	1.40298	2.61347	1.31117	1.22536	1.02896	1.28997	1.14684	1.24965
	1.02558	1.53476	1.94121	1.4586	3.1061	3.71965	1.34608	1.23486	1.23928	1.10563	0.939956	1.17349
	0.918734	1.75051	1.78298	1.46441	2.87211	1.24677	1.20022	1.21435	0.963038	1.02931	0.99356	1.26034
	0.982422	1.5264	1.29193	2.32924	1.59201	1.5019	1.06051	1.03495	1.00134	1.09887	1.11369	1.05547
	1.09481	1.58656	1.34494	2.85274	1.34669	1.69711	1.05235	1.11311	0.953701	1.14102	1.23483	0.999696
	1.37954	1.25254	1.40941	2.86212	1.97857	3.50862	1.2586	1.18518	1.04641	1.14247	1.16865	1.16525
	0.939029	1.69499	1.94967	2.38134	2.22899	3.21259	1.16529	0.980179	0.997641	1.26438	1.18456	1.12047
	1.3362	1.28804	2.10796	1.1964	2.29121	1.70932	1.22086	1.14886	1.00292	1.0665	0.868999	1.19378
	0.884779	1.64178	1.94166	2.49662	2.38969	1.41655	1.17113	1.12214	1.005	0.918837	0.899973	1.00121
	1.00157	1.39431	1.36428	1.58228	2.77105	3.17743	1.06028	1.16891	0.899424	1.07061	0.856946	0.992312
	1.39148	1.76935	1.55517	1.17223	2.91186	1.74854	1.10736	1.4784	0.990267	1.0471	1.06249	1.13434
	1.10987	1.89441	1.70618	3.09558	2.98452	2.96941	1.0839	1.14554	1.14705	1.10482	0.902372	1.24297
	0.906171	1.51229	1.27502	1.36362	1.3587	1.2907	1.28194	1.15995	0.896263	1.13319	1.06611	1.12768
	0.913326	1.44369	1.28096	1.18477	2.40744	1.42018	1.22342	1.23206	1.0437	1.00632	1.08323	1.05598
	1.41492	1.43539	1.64875	1.42266	1.30719	1.79034	1.05516	1.1087	1.16469	1.23048	1.12082	1.19647
	0.983532	1.39587	1.82887	1.6288	2.72617	2.5447	1.04672	1.24103	1.2891	1.10579	1.04429	1.24494
	1.43722	1.56125	2.06084	2.61784	1.43019	2.80124	1.14003	1.07347	1.15493	1.12863	0.957208	1.32453
	0.852064	1.82412	1.97787	1.47443	3.73233	1.37124	1.23901	1.0825	1.18292	1.05136	0.82081	1.09663
	0.992661	1.34201	2.20694	2.51508	3.17668	2.94496	1.07117	1.22971	1.35274	1.12782	1.01122	1.15872
	1.09893	1.16271	1.7741	3.19695	1.10259	1.73027	1.15629	1.19378	1.19489	1.25874	0.879175	1.22772
	0.999365	1.64204	2.07947	2.64242	1.90741	2.94492	1.17326	1.3135	1.15419	1.01866	1.16232	1.0748
	1.17848	2.06489	1.92705	3.46452	1.93587	2.91636	1.23013	1.42083	1.17689	1.30779	1.15228	1.00916
	1.50107	1.56787	1.45108	1.80492	3.08182	2.68791	1.30512	1.10107	1.22104	1.14862	1.12781	1.08979
	1.14622	1.62409	2.01122	1.38468	1.30874	3.16149	1.20185	1.33511	1.23	1.08311	1.06556	1.27297
	1.38039	1.77672	1.35226	1.31631	1.26882	3.94766	1.15689	1.28438	1.31527	1.15686	1.09375	1.0709
	0.839439	1.74033	2.13127	3.14893	1.61228	3.19628	1.40499	1.06431	1.24706	1.21505	0.960958	1.15754
	1.02297	1.64943	1.17093	3.38828	3.54264	1.96906	1.26715	1.57431	1.19978	1.05451	1.04101	1.15369
	0.866669	1.47165	1.83002	2.38502	2.81688	1.30589	1.06036	1.228	1.3878	1.05003	1.1197	0.923595
	0.91712	1.42702	1.92998	2.27956	3.36681	1.83615	1.04425	1.12845	1.13493	1.09154	1.18658	1.25997
	1.4232	1.46918	1.95312	1.38505	1.21212	2.68022	1.0682	1.32418	1.21176	1.28467	1.08317	1.09288
	1.20498	1.40724	1.73946	2.6595	1.91325	2.08626	1.09889	1.11279	1.01055	1.04546	1.14149	1.17723
	0.979495	1.703	1.89502	1.63596	1.3852	2.97494	1.19158	1.12851	1.3486	1.03071	0.97401	1.21285
	0.955254	1.31451	2.30068	2.37815	1.41596	3.09039	1.39508	1.14402	1.15683	1.22292	1.19543	1.27308
	1.12839	1.6484	1.30687	2.6477	2.72844	1.49057	0.853054	1.04715	1.08831	1.33462	1.17449	1.18652
	1.56879	1.77169	1.63012	1.27505	1.71177	2.3502	0.945315	1.27653	0.969778	1.08128	1.04085	1.08262
	0.880819	1.7752	2.22329	1.52613	1.25457	4.05551	0.916469	1.20367	1.4747	1.11247	0.916868	1.07082
	0.970176	1.35041	1.46857	1.3534	2.44246	2.6286	0.93161	1.20878	1.19335	1.0458	1.06724	1.38529
	1.24313	1.94687	1.51526	2.452	1.37005	2.48607	0.842617	1.37262	1.32455	1.22253	1.278	1.11913
	1.07821	1.5542	1.91692	3.07671	1.30843	1.89605	1.70172	1.26943	1.46108	1.24466	1.13727	0.956861
	0.97769	1.37381	2.23715	1.33991	2.87553	2.53101	1.38942	1.06067	1.49622	0.933217	1.19164	1.24036
	0.997338	1.31096	1.70646	1.06646	2.6933	3.05835	1.65932	1.17098	1.2339	1.42396	1.24083	1.2333
	1.48582	1.95744	1.17127	2.41746	2.86469	1.39279	1.55283	1.24994	1.22641	1.15187	1.25603	1.00828
	1.57284	1.47556	2.12144	1.16936	1.14464	2.0941	1.61247	1.04927	1.23015	1.41692	1.33633	1.22576
	1.04598	1.27658	1.32087	2.51316	2.75145	3.03835	1.43086	1.06294	1.44839	0.954797	0.989724	1.23609
	1.16688	1.88958	1.2272	2.44307	2.66521	2.08067	1.64393	1.34026	1.05512	1.01799	1.19138	0.995887
	1.09187	1.77407	2.04338	1.5528	1.40023	1.36248	1.47651	1.07335	1.04082	1.01123	1.39751	0.858321
	0.907417	1.37025	1.76057	1.37962	2.98322	1.44712	1.58004	1.30203	1.2148	1.1063	1.0049	1.19421
	1.27653	1.31064	1.44109	2.72907	2.27164	1.40633	1.6732	1.22723	1.25308	1.15586	1.07332	1.02698
	0.961024	1.58974	2.14546	3.09818	3.46555	2.13083	1.69279	1.15823	1.55091	1.07413	1.20941	1.03808
	1.29486	1.49028	1.62531	2.32149	1.58107	2.54119	1.67326	1.25444	1.23909	1.01791	0.949435	1.14178
	1.10214	1.84961	1.91575	1.24653	1.35239	3.12496	1.78739	1.27379	1.24057	1.31322	1.15885	1.0476
	1.0323	1.78756	2.24652	1.38973	3.58211	3.75053	1.61321	1.20934	1.35439	1.09697	1.01346	1.0494
	1.21108	1.70865	2.11825	1.82715	2.65921	3.23479	1.74967	1.16711	1.34714	1.20909	1.05517	1.00207
	0.973665	1.27584	2.09709	1.90829	1.0732	1.33673	1.91111	1.11312	1.21913	1.17084	1.15679	0.88655
	1.05629	1.23051	1.35635	1.87109	1.99995	1.45063	1.58439	1.35369	1.28474	1.10044	1.05155	0.8802
	0.987378	1.31995	1.39761	3.46878	2.20979	2.4383	1.26971	1.28977	1.43552	1.12652	1.02361	1.26006
	1.01235	1.777	2.36568	3.43954	1.84242	3.34468	1.36647	1.13514	1.05931	1.1723	0.995549	1.18244
	1.1221	1.45266	1.58655	2.53436	2.48653	1.43778	1.23992	1.10405	1.13227	1.22	1.12376	1.21499
	1.24976	1.57845	2.08205	2.77688	2.77253	3.24817	1.20033	1.25524	1.08585	1.39733	1.11342	1.44136
	1.1569	1.33799	1.26442	2.69447	2.45059	1.67747	1.28904	1.25241	1.21683	1.20068	1.53368	1.52448
	1.10254	1.21769	2.09566	1.15818	1.2673	2.62383	1.3677	1.08063	1.21093	1.13178	1.18843	1.42721
	1.09713	1.37464	1.65409	2.55334	1.28117	1.13872	1.15751	1.26259	1.25227	1.29624	0.996789	1.22727
	0.996993	1.70657	1.33083	1.68733	3.71274	2.75011	1.22566	1.23863	1.21111	1.18322	1.28883	1.37296
	1.07717	1.26074	1.96997	2.34676	2.47386	2.1213	1.11552	1.30364	1.29219	1.21669	0.90603	1.22765
	1.12093	1.43064	1.42614	1.19616	3.10318	1.8301	1.311	1.13697	1.24236	1.22057	1.13869	1.16193
	1.17997	1.27165	1.23033	1.35889	1.39737	2.02269	1.31847	1.16068	1.25065	1.25486	1.07144	1.21165
	1.13415	1.65685	2.08041	2.08459	2.47098	1.65333	1.36181	1.17545	1.43105	1.34847	1.11326	1.27968
	1.03643	1.29008	2.13153	1.52626	1.40186	2.42734	1.23516	1.60048	1.10955	1.10439	1.33643	1.24578
	0.985254	1.42477	1.36597	2.13147	3.22334	1.52842	1.2171	1.12973	1.38979	1.13641	1.1994	1.234
	1.04259	1.59404	1.872	1.62263	3.30326	3.25202	1.15703	1.3614	1.19162	1.2391	1.22334	1.09282
	1.05332	1.40373	1.85534	2.39437	2.59875	3.3849	1.27513	1.37143	1.22475	1.20848	0.970004	1.27541
	1.03035	1.50842	2.03174	2.98776	3.0459	1.86544	1.22574	1.49901	1.2726	1.2607	1.02296	1.55941
	1.03222	1.42604	1.60995	2.84859	3.70174	1.25915	1.32423	1.14341	1.19866	1.44865	0.897464	1.24704
	1.03938	1.40505	1.28563	2.65919	3.18235	2.57209	1.36181	1.11669	1.18729	1.29682	1.10169	1.22105
	1.08011	1.42455	2.20666	1.31161	1.31581	3.03356	1.3695	1.14145	1.7187	1.54994	1.08994	1.14137
	1.12645	1.342	2.21762	1.15265	2.1198	3.19876	1.37037	1.29166	1.13113	1.31313	1.01984	1.23994
	1.04911	1.522	2.49485	1.30171	1.10833	1.26216	1.35907	1.10217	1.15662	1.07677	1.13116	1.19347
	1.21453	1.20679	1.88459	2.96346	2.94523	1.74201	1.13249	1.17416	1.13346	1.29078	1.04318	1.31478
	1.10263	1.6037	1.79444	2.71316	3.16592	3.26519	1.25562	1.16729	1.37257	1.42887	1.25887	1.48537
	1.0402	1.52186	1.27502	1.20167	1.72259	1.5672	1.23256	1.05144	1.16572	1.16076	1.14962	1.4597
	1.09922	1.66206	1.15272	1.46481	2.53565	1.29596	1.34265	1.16298	1.3327	1.20874	1.21763	1.15651
	1.15374	1.43844	1.47271	2.94797	2.81413	1.37133	1.29825	1.33885	1.46844	1.19942	1.18992	1.21511
	1.01003	1.2243	2.22191	2.59478	2.61734	1.35804	1.33171	1.11693	1.31991	1.3198	1.17592	1.30001
	1.1167	1.82438	1.86482	1.50878	1.80159	1.81772	1.52029	1.40781	1.41113	1.51937	1.15031	1.20875
	1.23964	1.32672	1.58454	1.56625	2.0596	2.28479	1.27714	1.15601	1.04724	1.28582	1.06968	1.80194
	1.12671	1.57838	1.11436	3.04423	1.16947	2.99409	1.56403	1.3561	1.13078	1.65899	1.27396	1.32995
	1.04281	1.46006	1.80758	2.66045	2.285	2.05713	1.31473	1.34478	1.41595	1.35266	0.930618	1.29954
	1.16332	1.32716	2.26295	2.44895	1.42694	1.6942	1.40988	1.20019	1.03942	1.33194	0.808875	1.14867
	1.03581	1.35941	1.95177	1.23408	2.87736	2.72631	1.45454	1.28985	1.24178	1.22971	1.41686	1.36094
	1.10034	1.60011	1.89471	2.28846	1.41383	1.69993	1.30596	1.30241	1.26108	1.29033	1.27703	1.24173
	0.961777	1.345	2.19314	2.93872	3.2272	2.84245	1.45961	1.41802	1.347	1.28247	1.22142	1.64911
	1.02297	1.48821	1.85407	2.81721	3.28139	3.36662	1.54654	1.26878	1.39721	1.33923	1.19943	1.30463
	0.975713	1.59626	1.72789	1.9853	1.45798	2.7508	1.1981	1.30095	1.09164	1.37761	1.6714	1.38948
	1.00454	1.72733	2.39161	2.08077	1.97905	2.11755	1.41752	1.22973	1.20427	1.30805	1.5974	1.25716
	1.05385	1.38737	2.1738	1.24139	2.9376	3.21595	1.37249	1.42109	1.34099	1.42809	1.31305	1.19057
	1.29815	1.66553	1.95467	1.52769	1.2619	1.81716	1.26654	1.08022	1.24986	1.36433	1.17535	1.05447
	1.54906	1.66191	1.91081	2.97483	2.86544	2.40515	1.28075	1.1617	1.4049	1.49202	1.61204	1.24051
	1.35442	1.40571	2.4384	2.85173	1.44923	3.29918	1.30869	1.30707	1.22017	1.41951	1.15899	1.61789
	1.26053	1.43384	1.89913	1.04287	1.9485	1.67781	1.27088	1.64127	1.10971	1.4631	1.52384	1.2512
	1.3098	1.52219	1.45348	1.38596	2.99094	2.0378	1.45352	1.32596	1.29799	1.08519	1.59528	1.44229
	1.20741	1.43519	2.16695	1.93369	1.4949	2.00494	1.18159	1.19243	1.1494	0.979174	1.5842	1.54204
	1.22624	1.49047	2.14377	1.75029	2.48058	1.93559	1.40443	1.65231	1.42645	1.1038	1.23184	1.38865
	1.44602	1.95995	2.1389	2.57743	2.82822	2.81878	1.42353	1.22951	1.41279	1.07462	1.26981	1.58703
	1.37507	1.38181	1.25888	2.9248	1.2533	2.20421	1.44309	1.4717	1.31577	1.12209	1.18136	1.30964
	1.2372	1.44479	1.19314	1.12819	2.54913	1.91012	1.47734	1.23051	1.32277	1.23334	1.3661	1.41269
	1.11361	1.35204	1.78641	2.51782	2.86127	2.69694	1.39921	1.48792	1.1372	1.41635	1.17761	1.20824
	1.40059	1.54025	1.71075	2.75308	1.74076	1.84407	1.31667	1.29998	1.27606	0.996911	1.24461	1.15212
	1.51165	1.56875	2.04815	1.17186	2.48943	1.27517	1.37334	1.32154	1.27292	1.09607	1.26152	1.34543
	1.21709	1.61902	1.34325	1.21708	2.8749	2.54142	1.43617	1.24551	1.30677	1.2527	1.86731	1.34971
	1.45863	1.33017	2.15616	2.37471	1.91434	3.50442	1.57123	1.14187	1.33037	1.18858	0.936567	1.60255
	1.23934	1.5435	1.54464	2.74291	2.74367	1.65907	1.3547	1.28851	1.26412	1.22744	1.33247	1.01137
	1.5308	1.40402	2.08459	2.6221	2.78067	3.03016	1.59566	1.19839	1.31001	1.23594	1.08128	1.0266
	1.33687	1.40038	1.95689	3.24224	2.61265	2.78974	1.48636	1.06303	1.34783	1.45884	1.19457	1.01953
	1.32685	1.65939	1.67028	1.80745	2.25125	2.52601	1.24322	1.27845	1.31009	1.26048	0.941887	1.00639
	1.73913	1.38419	1.35004	2.78588	2.56381	2.96441	1.45443	1.19651	1.46268	1.20352	1.50636	1.24065
	1.46136	0.946148	2.25963	2.73093	2.41517	1.76012	1.64074	1.18425	1.65396	1.09459	1.14695	1.05121
	1.29978	0.956034	1.9997	2.66143	2.6898	2.77215	1.24211	1.28969	1.26725	1.22002	1.03054	1.48419
	1.33151	1.01059	1.54473	2.11898	1.59113	1.3525	1.55314	1.496	1.31993	1.40155	1.16536	0.913414
	1.3125	0.998019	1.87421	2.24855	1.42825	1.89039	1.43271	1.40421	1.22732	1.15434	1.12895	1.35079
	1.18201	0.993696	1.24981	2.64203	2.49827	2.69301	1.49296	1.33236	1.41181	1.38322	0.910435	1.12109
	1.33975	0.983201	2.26597	2.63116	2.96941	2.23089	1.48931	1.43678	1.55937	1.35417	1.26067	1.23434
	1.46645	1.09457	2.0334	1.64854	2.24582	1.69426	1.53586	1.19414	1.59388	1.40194	1.47044	1.00505
	1.46404	0.918852	1.50904	1.77563	2.31823	2.66016	1.31547	1.69604	1.17825	1.19068	1.30939	1.30823
	1.27682	0.986127	1.9687	1.81472	1.42207	2.94098	1.42317	1.47849	1.18641	1.16997	1.29595	1.27261
	1.13482	0.937768	1.66424	1.3039	2.96278	1.84133	1.38509	1.56668	1.45338	0.975521	1.41597	1.15394
	1.40396	0.945253	1.66638	1.2777	2.79008	2.95529	1.48092	1.39806	1.41101	1.1013	1.33296	1.23868
	1.43456	0.973002	1.26022	2.73607	3.09617	2.46271	1.64016	1.48813	1.53596	1.40435	1.33687	0.884597
	1.38386	1.02446	2.20842	1.45417	1.42248	2.42063	1.50615	1.49269	1.40048	1.1575	1.32454	1.28534
	1.38579	1.01162	1.63047	1.28629	2.62628	2.32273	1.65511	1.51127	1.42122	1.318	1.38697	1.22557
	1.49051	0.946465	2.14151	2.82305	1.68876	2.5214	1.4036	1.33921	1.26093	1.24045	1.60426	1.52324
	1.67007	0.982085	2.12049	2.75904	1.62118	1.36617	1.37097	1.51455	1.15229	1.20461	1.35417	1.00669
	1.52395	0.848912	1.76607	2.5531	2.74222	2.33886	1.3813	1.50565	1.32465	1.23342	1.47749	1.23175
	1.29167	1.17472	2.02201	1.93951	2.90642	3.07268	1.28033	1.49582	1.34147	0.988314	0.934971	1.4779
	1.31807	1.02574	1.92928	2.14485	2.76273	2.39477	1.40466	1.63802	1.20609	1.02158	1.72186	1.09162
	1.24493	1.02383	1.54703	2.04206	1.84916	2.33483	1.47098	1.4392	1.4352	1.33533	1.54571	1.27853
	1.46426	1.04381	1.56247	1.3114	1.7565	2.32861	1.31126	1.53891	1.30869	1.31356	1.55106	1.28681
	1.45106	1.06085	1.30608	2.81524	2.64549	2.11337	1.38727	1.48144	1.08156	1.08966	1.56387	1.17776
	1.27161	1.09706	2.23578	1.29881	2.39454	1.35362	1.47898	1.32403	1.24151	1.58141	0.979297	1.38047
	1.25384	1.00696	1.4303	2.90388	2.80222	1.78668	1.40888	1.28509	1.48097	1.22495	1.26442	1.18761
	1.52365	1.11062	1.75472	1.14801	2.66876	2.48249	1.30044	1.32568	1.09901	1.07062	1.22026	0.927103
	1.42934	0.982564	1.4434	1.58014	2.53231	1.5599	1.38947	1.31073	1.26936	1.23089	1.11226	1.13385
	1.72353	1.12771	1.39643	2.14027	1.22012	2.35701	1.44308	1.36547	1.44356	1.3898	1.1632	1.45865
	1.17727	0.98868	1.28179	1.99277	2.29756	2.19173	1.54901	1.15332	1.22287	1.25547	1.35195	0.943392
	1.37869	1.04879	2.04238	2.01804	1.26576	3.01374	1.29419	1.29695	1.16891	1.43294	1.28362	0.943902
	1.30341	1.06231	1.6295	2.41914	2.66551	2.24983	1.48676	1.1049	1.13476	0.894986	1.51551	1.4461
	1.23113	1.21153	1.83831	2.07878	2.54981	2.19424	1.431	1.22503	1.12549	1.32705	1.44125	1.2974
	1.30934	1.12003	1.42805	2.03719	2.44595	2.85562	1.40928	1.27059	1.40569	1.50895	1.01302	1.36261
	1.55157	1.12329	1.91855	1.94081	1.58734	3.13692	1.36296	1.31656	1.28865	1.2139	1.00806	1.14057
	1.66903	1.09709	1.47853	2.14585	2.56394	2.87101	1.45958	1.32403	1.28096	1.19559	1.4215	1.3056
	1.78095	1.34822	1.57045	2.03479	2.52881	1.80355	1.33581	1.34022	1.1255	1.11184	1.02451	1.21638
	2.14274	1.46644	1.33345	2.34126	2.68529	1.8439	1.39109	1.33911	1.53073	1.22258	1.34482	1.06596
	1.2338	1.21085	1.81546	2.22232	3.15166	2.25822	1.3912	1.59358	1.25508	1.1364	1.49827	1.31694
	1.79254	1.09207	1.3898	2.0407	1.64347	3.15299	1.28453	1.11385	1.15135	1.1973	1.03836	1.71208
	1.17275	1.08605	1.42233	1.99225	1.45813	2.62131	1.39615	1.38058	1.28779	1.16601	1.63756	1.05266
	1.81983	1.20402	1.77884	1.2283	1.54521	2.26611	1.32268	1.26852	1.14116	1.20669	1.32126	1.46471
	1.79253	1.47879	1.40678	2.73009	3.18617	1.40835	1.47826	1.44608	1.16295	1.05355	1.22722	1.34075
	1.36605	1.08898	1.68069	1.2722	2.13883	1.76254	1.37496	1.18884	1.27209	1.06031	1.48545	1.37175
	1.85426	1.36468	1.46467	2.07302	1.36525	2.09212	1.28355	1.16549	1.18515	1.27939	1.42843	1.88007
	1.30579	1.1528	1.60535	2.48666	2.59991	2.03556	1.24427	1.21922	1.11369	1.05243	1.2929	1.28645
	1.46053	1.00149	1.57632	1.61164	2.14733	2.60115	1.20016	1.26586	1.02443	1.21468	1.37369	1.34864
	1.64714	1.52898	1.46346	2.5689	2.51972	2.51453	1.22064	1.19824	1.21368	1.13383	1.1573	1.07287
	1.65403	1.58514	1.3494	1.28377	1.82037	2.04323	1.3739	1.41015	1.62759	1.15821	0.963723	0.951441
	1.57786	0.980317	1.38864	2.1082	2.48629	2.78967	1.33362	1.08904	1.07286	1.12782	1.20496	1.23811
	1.59639	1.38475	1.4676	2.0018	1.6509	1.75021	1.36261	1.36571	1.24018	0.989718	1.34062	1.16127
	1.86156	1.55559	1.47969	2.30524	1.4845	1.55505	1.25731	1.21895	1.12318	1.48586	1.3725	1.47366
	1.52018	1.35609	1.34507	2.83756	2.31301	2.79253	1.34709	1.40825	1.21865	1.06601	1.35284	1.38148
	1.51727	1.11645	1.3184	2.32366	2.55899	2.15394	1.20111	1.47171	1.36911	1.28565	1.81885	1.62015
	1.36378	1.07605	2.09643	2.26086	2.68087	1.96588	1.26738	1.29378	1.14651	1.28421	1.47495	1.38272
	1.73612	1.59171	1.79189	1.24397	3.30225	2.4694	1.21792	1.27835	1.08421	1.21514	1.20443	1.34554
	1.83561	1.0915	2.07559	2.3609	2.58648	2.87393	1.28027	1.30275	1.35229	1.07295	1.02676	1.33721
	1.18407	1.16147	1.61264	2.39378	1.69799	2.42158	1.26784	1.43205	1.17665	1.21519	1.25323	1.29903
	1.28857	1.76034	1.36296	2.24318	1.39578	1.76613	1.28793	1.19541	1.18765	1.34124	1.44142	1.23476
	1.71014	1.36051	1.68413	2.17595	2.05594	1.35952	1.14746	1.4172	1.17384	0.929176	1.26015	1.39441
	1.21929	1.60527	1.56964	1.90377	2.43478	1.69266	1.31026	1.44376	1.08774	0.905601	1.37124	1.2264
	1.45521	1.77464	1.29611	2.17672	1.50294	1.83711	1.10624	1.13202	1.13294	1.02941	1.28153	1.00779
	1.80755	1.57631	1.353	1.38833	2.66183	2.57259	1.32158	1.38579	1.15607	1.49812	1.10418	1.1983
	1.54717	1.02888	1.32214	2.28907	2.00272	2.21111	1.30805	1.4293	1.09071	0.888542	1.3668	1.03179
	1.48871	1.42275	1.35525	2.10455	2.26837	2.59657	1.27877	1.09114	1.10604	1.28861	1.06045	1.26227
	2.30705	1.81874	1.36727	2.70279	1.99998	2.08936	1.20484	1.04224	1.29624	1.66415	1.10814	1.19104
	1.80157	1.79494	1.63273	1.45049	1.65074	1.989	1.16375	1.62283	1.33389	1.0334	1.20737	1.1578
	1.13305	1.08164	1.30459	1.45912	2.1612	1.86882	1.27538	1.21029	1.18697	1.11568	1.35042	0.977394
	1.548	1.66767	1.61955	2.21493	2.43859	2.09496	1.12605	1.27425	1.38294	0.956019	1.01775	1.19744
	1.8766	1.2318	1.42137	2.57112	1.78666	2.45264	1.23581	1.51714	1.30291	1.16626	1.2568	1.34887
	1.45076	1.06898	1.67975	2.2452	1.42643	1.42065	1.27159	1.33491	1.30285	1.03193	1.36976	1.31711
	2.11638	1.84397	1.64186	1.80613	2.07629	2.05567	1.27965	1.62408	1.60702	1.16869	1.24583	1.58955
	1.59416	1.19001	1.31998	1.4732	1.88002	2.22297	1.11363	1.29046	1.52156	1.1174	1.16882	1.42537
	1.6152	1.10904	1.20134	1.48499	1.9254	1.4774	1.21145	1.37602	1.51529	1.09938	1.34131	1.34
	1.74746	1.37799	0.947251	1.78409	1.90811	1.9855	1.13994	1.23924	1.27162	1.085	1.67232	1.46401
	1.6908	1.32887	0.832763	1.41641	2.00247	1.90692	1.31337	1.46217	1.675	1.30097	1.45317	1.29345
	1.52873	1.24294	0.911346	1.86655	1.56568	2.07491	1.22807	1.04001	1.41127	1.28523	1.30526	1.27448
	1.37575	1.59732	0.860939	1.6459	2.09017	2.37644	1.21497	1.44151	1.21002	1.00478	1.38057	1.137
	1.37532	1.12605	0.993498	1.61017	2.15167	1.80112	0.993027	1.20766	1.19621	1.28847	1.29552	1.27566
	1.40493	1.86704	0.921452	2.20019	1.42387	1.44276	1.08693	1.36313	1.27062	1.03667	1.3272	1.20362
	2.46232	1.72409	0.844629	1.58622	1.32757	1.91279	1.23494	1.37014	1.43329	0.967914	1.0366	1.42332
	1.76422	1.34016	0.842639	1.52856	2.27588	2.06821	1.12983	1.65703	1.54536	1.22233	1.50499	1.23903
	2.25879	1.13542	1.00699	1.48691	1.64495	1.92703	1.21968	1.49518	1.3929	1.02199	1.06329	1.19863
	1.83663	1.70698	1.01931	1.45305	2.0915	2.12581	1.14491	1.20122	1.31832	1.26819	1.12729	1.07036
	1.45407	1.25451	0.773566	1.85434	1.55466	1.94299	1.20618	1.27798	1.27347	1.22407	1.49953	1.09134
	1.48544	1.26093	0.987699	1.57467	1.32123	1.96732	1.24872	1.21686	1.21106	1.4553	1.15888	1.18463
	1.86914	1.74214	1.0238	1.60794	1.86919	1.87455	1.14914	1.23686	1.32374	1.05593	1.09383	1.79342
	1.25768	1.10649	1.15697	1.58003	1.39388	2.12778	1.10178	1.34821	1.26932	1.15179	1.45333	1.36165
	1.31672	1.80243	1.09044	1.86897	1.57933	1.51892	1.05983	1.39864	1.69556	1.07573	1.40565	0.830355
	1.60634	1.38036	1.12953	1.35969	1.58807	1.34805	1.24843	1.44907	1.2917	1.12401	1.10759	0.973089
	1.55725	1.0993	0.994779	2.0046	1.68072	1.62377	1.17992	1.49531	1.26828	1.08734	1.08168	1.2073
	1.46121	1.68199	1.07231	1.67866	1.73677	1.53112	1.14137	1.39319	1.18717	1.10274	1.39509	1.43692
	1.53024	1.1396	1.09165	1.84083	2.1737	1.92421	1.18583	1.37738	1.3755	1.22629	1.66498	1.22493
	1.59326	1.37844	1.15599	1.69328	2.18124	1.61967	1.09032	1.51033	1.39965	1.37498	1.20834	1.2828
	1.58661	1.51898	1.15403	1.4358	0.930871	1.67397	1.13548	1.28595	1.52289	1.20369	1.27651	1.04226
	1.61661	1.8166	1.10372	1.27207	0.962101	1.66608	1.17402	1.27834	1.60721	1.35076	1.27461	1.25613
	1.76066	1.87771	0.970214	1.77451	0.968707	1.76304	1.30797	1.36568	1.53867	1.3194	0.914362	1.05392
	1.47723	1.8174	1.29962	1.40436	0.90992	1.88765	1.17086	1.40716	1.35583	1.16729	1.40525	1.03399
	1.51704	1.11638	1.35857	1.60633	0.991698	1.5297	1.07842	1.58777	1.3587	1.26029	1.14811	1.08109
	1.90726	1.85392	1.23764	1.93426	0.917346	1.62296	1.24112	1.46779	1.24193	1.34548	1.05506	1.54863
	1.79612	1.48952	1.138	1.37332	1.10175	1.63626	1.18595	1.25717	1.23619	1.36193	1.34173	1.31291
	1.73788	1.54469	1.54918	1.98933	1.0511	1.77305	1.07056	1.47011	1.4333	1.08152	1.28546	1.20951
	1.35445	1.21053	1.48254	1.34389	1.06226	1.56733	1.19045	1.41406	1.78753	1.21014	1.40276	1.2973
	1.40347	1.93414	1.20778	1.42199	0.916133	2.12115	0.879588	1.46341	1.48346	1.02974	1.27426	1.03274
	1.46933	1.51082	1.42702	1.52569	1.04686	1.74773	0.971429	1.63671	1.37434	1.39676	1.61822	1.6492
	1.59777	1.57805	1.27427	1.40157	0.929022	1.56778	1.00883	1.57472	1.1569	1.04772	1.26129	1.40174
	2.00608	1.14001	1.24215	1.74771	1.05598	1.79265	1.05403	1.5622	1.18042	1.16282	1.23273	1.12991
	1.85867	1.93408	1.24635	1.34099	1.11267	1.71098	1.04368	1.38315	1.89763	1.29194	1.30557	1.04895
	1.55921	1.81808	1.87489	1.24181	1.00377	1.85299	1.20307	1.55519	1.4716	1.39479	1.15984	1.37742
	1.54177	1.79916	1.92718	1.42632	1.17072	1.74535	1.26581	1.23593	1.25346	1.42187	1.71818	1.23195
	1.67478	1.09239	1.98081	1.77338	0.941744	1.47772	1.2798	1.29462	1.65797	1.36566	1.2505	1.40786
	1.32856	1.81722	1.75286	1.28526	1.08208	1.73925	1.06389	1.18111	1.00251	1.20795	1.25601	1.21973
	1.46831	1.14818	1.16625	1.50701	1.14347	1.59529	1.1572	1.24254	1.24599	1.24292	1.25917	1.26748
	1.50355	1.61503	1.41458	0.924249	1.26645	1.5444	1.08369	1.18112	1.24104	1.56499	1.36704	1.23427
	1.44951	1.69411	1.09194	0.90989	1.06616	1.61478	1.00359	1.16586	1.17266	1.04268	1.132	1.1637
	1.3699	1.41585	1.39952	0.96972	1.27706	1.43851	1.07693	1.28184	1.36116	1.11202	1.29836	1.1224
	1.40784	1.13729	1.86056	0.859377	0.923904	1.7128	0.932311	1.32797	1.24523	1.35909	1.25535	1.19603
	1.46077	1.58545	1.26374	1.0942	1.09508	1.87771	1.06369	1.1356	1.49182	1.72332	1.46518	1.19645
	1.37278	1.75323	1.89378	0.934609	1.1457	1.46822	0.965907	1.15217	1.96707	1.35092	1.33785	1.23285
	1.23273	1.09483	1.26133	0.936782	1.46218	1.75616	0.976794	1.16065	1.1375	1.26167	1.5315	1.53607
	1.64012	1.17953	2.13044	1.04306	1.42691	1.29607	1.04608	1.15484	1.81891	1.01809	1.18915	1.28254
	1.54056	1.54269	2.11491	1.08982	1.44662	1.53218	1.00973	1.4349	1.13466	1.29673	1.13327	1.19398
	1.16182	1.25226	2.14868	1.04512	1.48981	1.42973	1.05965	1.20272	1.09194	1.19023	1.69447	1.22416
	1.65113	1.5953	1.66693	1.1517	1.2904	1.44215	1.07622	1.12224	1.2639	1.37422	1.1616	1.40454
	1.66758	1.09228	1.14765	1.17895	1.43918	1.73046	0.967492	1.16744	1.37341	1.52724	1.52406	1.09588
	2.16204	1.16946	2.37545	1.08355	1.42922	1.51331	0.934185	1.15712	1.21942	1.39731	1.05284	1.11351
	1.57054	1.41931	2.08301	1.13437	1.58172	1.47398	1.06458	1.12995	1.09642	1.09793	1.25835	1.47582
	1.61065	1.48379	1.41743	1.19674	1.16818	1.45142	0.949086	1.246	1.19678	1.12833	1.60033	1.50462
	1.49524	1.2237	1.91439	1.11673	1.17468	1.41498	1.00787	1.19717	2.48546	1.52316	1.30793	1.56117
	1.49368	1.15518	2.36858	1.20795	1.25191	1.5535	1.12424	1.25581	1.53137	1.30222	1.44094	1.40972
	1.46523	1.40604	1.57588	1.20249	1.13872	0.931112	0.859132	1.19363	1.45961	1.17919	1.65146	1.34808
	1.65996	1.25262	1.86629	1.38634	1.84964	1.10703	1.15369	1.16921	1.22092	1.48977	1.818	1.4684
	1.33382	1.20674	2.55392	1.4376	1.53762	1.18562	0.932377	1.26553	1.10592	1.88041	1.56087	1.32033
	1.34529	1.17851	2.17156	1.26942	1.37151	0.99978	0.99136	1.28522	1.22379	1.58677	1.36565	1.51599
	1.34464	1.19893	2.78528	1.39707	1.55697	1.09449	0.961844	1.36184	1.39495	1.32875	1.30401	1.58848
	1.52252	1.21271	2.3989	1.45592	1.11887	0.970974	0.953293	1.29242	1.37112	1.56379	1.59733	1.56011
	1.27561	1.09327	2.56407	1.56801	1.66541	1.16413	0.981509	1.26358	1.24831	1.40394	1.84381	1.71241
	1.27551	1.1715	1.69001	1.27699	1.30094	1.18969	0.936469	1.23817	1.34447	1.114	1.27481	1.83609
	1.42451	1.35874	1.91536	1.52049	1.1455	1.06526	0.959422	1.22797	1.35316	1.4984	1.81641	1.81498
	1.51759	1.16724	1.5892	1.60987	1.12651	1.27381	0.962244	1.11942	1.34125	1.37143	1.44226	1.40529
	1.38454	1.22263	1.32847	1.39148	1.41508	0.956696	0.947444	1.17117	1.38953	1.39269	1.93261	1.31394
	1.2969	1.21257	1.99218	1.89653	1.98459	1.04868	0.957684	1.33197	1.14091	1.66467	1.36765	1.09551
	1.29225	1.05884	2.40835	1.6654	2.10947	1.02443	0.945958	1.22159	1.4388	1.32264	1.11661	1.63544
	1.50609	1.18265	2.56824	1.7121	1.65255	1.42774	0.931174	1.28427	1.74721	1.45405	1.25798	1.07767
	1.45866	1.12892	2.46401	2.02722	1.74323	1.12941	0.89886	1.28879	1.72346	1.24181	1.84684	1.76882
	1.36327	1.08866	1.91111	1.21743	2.21157	1.0836	0.882242	1.20346	1.60215	1.10015	1.44539	1.5225
	1.4327	1.13294	1.72395	1.36834	2.30293	1.05092	1.02895	1.25531	1.19762	1.13016	1.57283	1.1012
	1.39065	0.964317	2.07713	1.43704	1.32023	1.45606	0.98947	1.20595	1.15131	1.39192	1.38532	1.76381
	1.27211	1.02804	2.36733	1.14525	1.90815	1.26773	1.04677	1.28916	1.61889	1.31865	1.49768	1.66787
	1.42388	1.12845	2.43513	1.85979	2.33068	1.06366	1.05528	1.30925	1.53398	1.42665	1.55182	1.13534
	1.16788	1.02142	2.24804	1.93838	1.38467	1.24992	0.929826	1.23692	1.30604	1.25854	0.969561	1.42185
	1.37185	1.03023	2.56347	1.90363	1.85821	1.20485	1.1179	1.18973	1.42768	1.25239	1.27325	1.2736
	1.21093	1.08961	2.31592	1.42216	2.19808	1.1151	1.16502	1.14383	1.23983	1.22714	1.35509	1.06713
	1.35447	1.12671	1.87258	1.54693	2.73933	1.61283	1.02528	1.08055	1.23913	1.19869	1.15708	1.41337
	1.31341	1.84385	1.03015	1.47041	2.25489	1.49676	1.04978	1.07827	1.83797	1.16297	1.53726	0.974883
	1.25762	1.45491	1.94401	1.34647	2.6947	1.47483	1.32594	1.21169	1.53607	1.24786	1.37028	1.5859
	1.32535	1.38449	2.2761	2.35767	1.78039	1.65562	1.15512	1.12862	1.45653	1.48961	1.21128	1.6982
	1.28613	1.18775	1.13258	1.78386	2.78585	1.17092	1.07802	1.14468	1.65686	1.31629	1.20302	1.24877
	1.30804	1.28307	2.20724	1.5726	1.50755	1.18537	1.19641	1.18764	1.77121	1.44731	1.31666	1.52216
	1.33694	1.366	2.30699	1.81171	1.39288	1.95937	1.23239	1.23259	1.53839	1.13668	1.24896	1.46885
	1.57351	1.56573	2.28033	1.4917	1.84792	1.66433	1.05767	1.18562	1.47281	1.38558	1.47619	1.20864
	1.39197	1.36756	2.12724	2.42876	2.75913	1.59025	1.1469	1.12018	1.92729	1.60112	1.67032	0.962074
	1.4794	1.20538	2.09236	1.1301	2.39369	1.21851	1.01511	1.14098	1.83068	1.46621	1.53688	1.072
	1.24491	1.3552	1.52208	2.47281	2.19843	1.45755	1.13202	1.12175	1.59814	1.33291	1.19704	1.14858
	1.26462	1.21974	1.90315	1.2367	2.69282	1.75062	1.22942	1.18448	1.47854	1.3114	1.04795	1.52067
	1.35235	1.30686	1.77042	2.14946	2.99643	1.27591	1.17469	1.18017	1.45747	1.09741	1.20093	1.64476
	1.39849	2.17545	2.2712	2.61061	2.69563	2.06635	1.11422	1.14422	1.52414	1.24351	2.0213	1.10581
	1.32404	1.30987	2.20529	2.57918	2.34451	1.14498	1.00129	1.10396	1.04316	1.50631	1.71747	1.21141
	1.24515	1.72884	2.10678	2.26368	2.56088	2.08376	1.15284	1.03389	1.60423	1.28649	0.986392	1.7079
	1.3906	1.52817	2.17342	2.48202	2.97368	1.7691	1.09761	0.914317	1.44355	1.36873	1.29378	1.10646
	1.45307	1.51828	2.04723	2.70525	2.51751	1.54276	1.18609	0.847243	1.30826	1.40361	1.42629	1.71984
	1.37294	1.30478	2.02899	1.52218	2.52973	2.26783	1.08789	0.961226	1.56209	1.29026	1.5454	1.71724
	1.44202	1.90945	1.22469	2.26274	1.79055	2.10841	1.16938	0.870838	1.09235	1.34551	1.01468	1.00468
	1.45068	1.44366	2.1495	2.71069	1.98646	1.52035	1.22152	0.893736	1.22766	1.33903	1.44262	1.41799
	1.34782	1.62358	1.11136	2.61446	2.58815	1.18109	1.27628	0.908232	1.38458	1.21647	1.4892	1.4987
	1.09038	1.23862	1.33753	2.48246	2.10209	1.24098	1.03558	0.877529	1.41117	1.38532	1.76621	1.67396
	1.13446	1.62619	1.9709	1.29514	2.06687	1.23191	1.14328	0.950763	1.49475	1.38142	1.21146	1.74118
	1.11484	1.58279	1.80425	1.45533	2.17937	1.9329	1.16039	1.08062	1.47412	1.38137	1.36733	1.08156
	1.08473	1.94361	1.45456	2.05638	1.8353	2.21322	1.07284	0.845619	1.05032	1.29787	1.03307	0.984716
	1.22749	1.66276	1.69048	1.76041	2.66336	2.34602	1.18734	0.831283	1.73899	1.22964	1.55652	1.4379
	1.52531	1.87236	1.77385	2.17433	2.69148	1.91262	1.21426	0.897319	1.50489	1.28472	1.65509	1.62577
	1.51845	1.6592	1.11962	2.60992	1.91511	2.3239	1.13103	0.979775	1.64671	1.51254	1.11294	1.36099
	2.51474	1.6124	1.75699	2.4446	2.43897	1.2808	1.11006	0.974114	1.72219	1.36005	1.23306	1.53291
	2.38593	1.36041	1.80574	2.94313	2.67955	2.2596	1.19626	0.884291	1.29811	1.3536	1.31161	1.39599
	1.37922	1.73175	1.54094	2.34269	2.68213	2.58064	1.05147	0.898323	1.42213	1.11937	1.27583	1.58289
	2.34459	1.66122	1.05388	2.04174	1.25915	1.88091	1.06509	1.1134	1.31682	1.29423	1.28655	1.48869
	1.38792	1.89808	1.67478	2.7089	2.81385	1.24479	1.15513	0.88946	1.34601	1.60945	1.36529	1.10809
	2.5537	1.73807	1.30673	2.54167	2.78906	1.4099	1.09779	0.881274	1.7357	1.45733	1.18694	1.5892
	2.67604	1.16194	1.26527	1.26023	1.71789	1.28557	1.04813	1.01146	1.3707	1.2784	1.27657	1.39211
	2.49886	1.22515	1.31024	2.00689	2.29397	2.34956	1.14516	1.06363	1.36515	1.47999	1.31445	1.33511
	2.23957	1.39946	1.19229	1.43023	2.78509	2.24423	1.2189	0.819103	1.45511	1.31408	1.58801	1.32545
	2.36536	1.80577	1.39295	2.757	2.42523	1.12672	1.05341	0.850045	1.32373	1.50842	1.26923	1.33885
	1.7479	1.87342	1.26385	2.65584	1.82766	2.47718	1.27677	0.982105	1.32462	1.43233	1.81573	1.28122
	2.21751	1.83071	1.28344	2.72766	1.91844	2.06014	1.24903	0.981633	1.42445	1.28307	1.6164	1.42067
	2.16183	1.85605	1.29368	1.27222	1.52209	2.30088	1.15899	0.89116	1.31297	1.3706	1.15184	1.97139
	2.07535	2.06034	1.3127	2.26009	2.5824	2.46043	1.09505	0.887248	1.27984	1.62947	1.30066	1.38041
	1.96542	1.58194	1.22814	1.96711	2.18453	1.26887	1.13751	0.883087	1.37935	1.14136	1.20966	1.31186
	1.37595	1.60209	1.3431	2.62014	2.40756	2.72346	1.31117	0.902942	1.29596	1.21327	1.48705	1.3396
	1.97562	1.75333	1.17689	2.68315	2.10528	2.65554	1.34608	0.992083	1.28819	1.37042	1.3145	1.35601
	1.73825	1.24441	1.1925	2.46982	2.46536	2.77758	1.20022	0.892936	1.30367	1.41003	1.61797	1.55816
	1.86377	2.25795	1.25764	2.00186	2.05893	1.38661	1.06051	0.927113	1.25117	1.1319	1.08458	1.36482
	1.71987	1.84617	1.12718	2.64814	1.96791	2.46642	1.05235	0.864548	1.39749	1.24791	1.43389	1.27455
	1.48675	2.11102	1.44575	2.56242	2.68346	1.26352	1.2586	0.893308	1.45273	1.26146	1.11514	1.56371
	1.27111	1.91044	1.09861	2.18311	1.70642	1.79834	1.16529	0.921523	1.39004	1.16613	1.24937	1.16114
	0.922697	1.55105	1.17105	2.61284	2.61333	2.28208	1.22086	0.893008	1.34427	1.13606	1.24957	1.41866
	0.93007	1.78893	1.02969	2.16558	2.15328	2.51359	1.17113	0.848865	1.18103	1.40462	1.24408	1.21562
	1.06555	1.96054	1.08367	2.50683	1.40651	1.20532	1.06028	0.808637	1.14525	1.15204	1.20002	1.43307
	1.03225	1.46404	0.995452	2.6992	1.88342	2.3489	1.10736	0.935973	1.25756	1.21778	0.999787	1.69954
	1.03539	1.80031	1.07883	2.47265	2.21642	1.42969	1.0839	0.867469	1.16691	1.4544	1.20993	1.25049
	1.15027	1.55334	1.08969	2.21269	1.97374	2.06975	1.28194	0.892319	1.30095	1.09055	1.45657	1.14331
	1.1081	1.41037	1.42249	2.52224	1.93129	1.83431	1.22342	0.958176	1.21423	1.17976	1.29515	1.1022
	0.966585	1.42093	1.43863	2.49217	1.91416	1.38401	1.05516	1.00737	1.19058	1.15579	1.08409	1.51152
	1.27613	2.2424	1.51936	1.995	1.55846	1.74753	1.04672	0.81823	1.28815	1.64657	0.974209	1.07036
	1.00684	2.3453	1.39458	1.30786	1.86737	2.39729	1.14003	0.938752	1.24736	1.37641	1.17546	1.43615
	1.23287	2.07944	1.37488	1.37271	1.60103	2.59589	1.23901	0.912864	1.19673	1.25578	1.46989	1.3945
	1.21069	1.42932	1.26742	2.38394	1.24238	2.44118	1.07117	1.02699	1.22448	1.57552	1.71771	1.15077
	1.12988	1.79747	1.51241	2.22284	1.64351	2.46048	1.15629	0.89526	1.21737	1.11433	1.263	1.13021
	1.00208	2.20207	1.72002	2.39139	1.75841	1.34784	1.17326	0.831455	1.24205	1.18862	1.2037	1.46426
	1.29605	2.68749	1.32523	1.75683	1.52354	1.35732	1.23013	0.919535	1.14998	1.52052	1.56763	1.18163
	1.40395	1.45547	1.48318	1.93998	1.50968	2.09516	1.30512	0.852223	1.07695	1.21248	1.13161	1.57585
	1.42208	2.1577	1.35089	2.17684	1.60506	2.5289	1.20185	0.925096	1.21095	1.33305	1.50824	1.49215
	1.40447	1.70274	1.5607	2.47556	1.59505	1.19934	1.15689	0.978044	1.17916	1.33871	1.67061	1.372
	1.35506	1.44896	1.49119	2.3799	1.28485	2.52254	1.40499	1.05421	1.11319	1.17889	1.29954	1.30785
	1.21167	2.1794	1.65978	2.35325	1.50115	2.66711	1.26715	1.00263	1.07628	1.22109	1.1603	1.33048
	1.29025	1.64247	1.46835	2.51103	1.52191	2.29213	1.06036	0.822072	1.09694	1.31931	1.3611	1.26606
	1.3569	2.10719	1.5327	2.4554	1.40991	1.25121	1.04425	1.05022	1.06393	1.26347	1.22853	1.18679
	1.13225	1.69203	1.58247	2.17513	1.36567	1.77074	1.0682	1.18382	1.06386	1.25299	1.33352	1.31164
	1.23534	1.86836	1.25524	1.32695	1.46699	2.66315	1.09889	1.01686	1.05156	1.34971	1.29978	1.17028
	1.19981	1.53078	1.59576	1.78649	1.46972	1.9796	1.19158	1.04097	1.08305	1.22892	1.28385	1.22329
	1.1567	2.31974	2.25452	1.82363	1.19856	2.14085	1.39508	0.949103	1.06824	1.17957	1.23324	1.31748
	1.28523	1.62637	1.6035	2.27582	1.77364	2.39228	0.853054	1.09363	0.974387	1.27769	1.27688	1.26587
	1.30179	2.36879	1.71358	1.87535	1.29152	1.24285	0.945315	0.816993	1.03517	1.22102	1.37057	1.3472
	1.31906	2.04822	1.45268	2.09524	1.14046	1.80917	0.916469	1.00925	0.792934	1.4071	1.27757	1.24579
	1.42124	2.00015	1.61225	1.96359	1.21316	2.51068	0.93161	1.06169	1.08697	1.17937	1.2549	1.15205
	1.4252	1.76231	1.76706	2.01418	1.2053	1.79178	0.842617	1.05686	0.941182	1.28578	1.20995	1.27585
	1.54335	2.02025	1.9254	1.88876	1.11534	2.01158	1.70172	0.814302	0.983259	1.37435	1.25851	1.23914
	1.3275	2.25213	1.41562	1.89437	1.23256	1.22249	1.38942	0.926454	0.813538	1.26643	1.35913	1.25744
	1.65355	2.60851	1.96328	1.80581	1.15843	1.81454	1.65932	1.07958	1.18231	1.35175	1.23327	1.22841
	1.74183	1.46077	1.43277	2.03271	1.19093	2.39006	1.55283	0.944893	0.995653	1.4047	1.27844	1.42318
	1.48756	1.54653	1.45512	1.49541	1.20865	1.87546	1.61247	0.970648	0.977076	1.22323	1.32167	1.28229
	1.6533	2.13454	1.36816	1.75826	1.33256	1.37813	1.43086	0.929681	1.00585	1.23009	1.31758	1.2517
	1.59469	1.79751	1.88418	1.56023	1.4316	2.06711	1.64393	1.10829	1.0377	1.34289	1.1872	1.18162
	1.86863	2.1403	1.53621	1.94642	1.39735	1.80532	1.47651	1.11022	0.888102	1.25627	1.31718	1.24236
	1.72226	1.68649	1.63306	1.52805	1.3717	1.24962	1.58004	0.9614	0.969644	1.21329	1.32346	1.32943
	1.64467	1.55099	2.34983	1.34147	1.50683	2.04597	1.6732	1.19047	1.04453	1.24611	1.2744	1.39462
	1.57844	1.40974	1.84039	1.70716	1.43593	1.78361	1.69279	0.98531	1.04361	1.28946	1.30761	1.23517
	1.37713	1.88901	1.87065	1.60356	1.26371	1.29814	1.67326	1.24914	0.991805	1.17578	1.24048	1.37679
	1.49189	2.22028	1.7475	1.58758	1.39262	1.6768	1.78739	1.02957	0.851356	1.26825	1.27961	1.27561
	1.24192	2.40376	1.51138	1.54892	1.59551	1.67904	1.61321	1.04505	0.894673	1.32299	1.3321	1.29347
	1.77296	1.47231	1.96853	1.57777	1.37457	1.75523	1.74967	0.966335	0.993493	1.12476	1.33433	1.26649
	1.0114	2.17536	2.01777	1.40844	1.57079	1.7113	1.91111	1.04985	0.952761	1.10167	1.21653	1.28087
	1.58503	2.20398	1.60732	1.48086	1.86683	1.6612	1.58439	1.05301	0.961616	1.15204	1.11308	1.27585
	1.94659	1.64121	1.89038	1.48491	1.65207	1.41179	0.951525	1.14492	1.023	1.21249	1.14441	1.2535
	1.32467	1.78642	1.39035	1.48975	1.34715	1.50755	0.984513	1.01061	0.932636	1.11608	1.12324	1.18896
	1.71161	2.02192	1.72144	1.48343	1.35208	1.26913	0.998356	1.08815	0.988435	1.11393	1.1188	1.14737
	1.72291	2.20429	2.47918	1.43098	1.36424	1.64484	0.932611	1.03123	1.02634	1.20029	1.10735	1.08804
	1.3945	2.09639	2.37812	1.31725	1.48298	1.59386	1.08734	1.08487	0.873985	1.04265	1.06712	1.07988
	1.7195	1.93717	1.23979	1.45719	1.58479	1.44726	1.07673	1.16583	0.986465	1.19425	1.09311	1.1894
	1.67161	2.17931	2.10174	1.71137	1.35648	1.47176	1.17151	1.13347	0.97277	1.21038	1.06764	1.11064
	1.22004	2.13466	2.18074	1.38929	1.46297	1.34795	1.00134	0.996409	0.876925	1.17498	1.18003	1.25024
	1.10792	2.18317	2.41614	1.21671	1.40261	1.60513	1.05946	1.12257	0.842902	1.01959	1.20934	1.06998
	1.34741	1.85412	2.18579	1.32536	1.72331	1.17302	1.00903	1.1259	0.936767	1.11332	1.04461	1.10868
	1.78627	1.85595	1.73729	1.15489	1.40792	1.73212	1.10295	1.21136	0.970714	1.11843	1.16347	1.1478
	1.6118	2.10011	2.49177	1.15975	1.57485	1.191	1.0704	1.34309	0.958296	1.13014	1.04742	1.29302
	1.46604	1.64788	2.51918	1.20795	1.81627	1.50066	1.05757	1.07963	0.948319	1.13848	1.05137	1.05197
	1.4869	1.36294	2.61105	1.10292	2.31016	1.41445	1.00807	1.13323	0.889733	1.16782	1.08469	0.977628
	1.90556	1.66308	2.54093	1.15088	1.58226	1.34749	1.22889	1.13257	0.914171	1.02157	1.05705	1.1576
	1.75755	1.7694	2.14609	1.17975	2.32277	1.25916	0.98279	1.40868	0.980123	0.865892	1.1389	1.09611
	1.44973	2.23003	1.55402	1.50826	1.69209	1.32533	1.10033	1.10931	0.78069	0.881976	1.15955	1.16939
	1.18267	1.59465	1.3891	1.3575	1.41263	1.30143	0.886337	1.2148	0.835476	1.00223	1.13624	1.11531
	1.17981	1.63281	1.38664	1.55356	1.45897	1.3598	1.10022	1.17228	0.869351	0.842421	1.20725	1.15105
	1.5819	2.13396	1.98009	1.45461	1.48172	1.3016	1.15008	1.1351	0.904278	0.937516	0.941361	1.05137
	1.85371	1.92857	2.1798	1.55524	1.86079	1.2351	0.919165	1.18182	0.807939	1.00709	1.13908	1.08969
	1.30612	1.91412	1.72824	1.46011	1.50237	1.27771	1.07389	1.10576	0.754319	0.9801	0.990352	1.0701
	1.96205	2.01317	2.60615	1.55281	1.51141	1.15705	0.984598	1.03879	0.82283	0.98005	0.827039	1.05553
	1.30051	1.88981	1.23903	1.60511	2.02932	1.2242	1.12216	1.22536	0.873249	0.916593	0.858758	1.20963
	1.78553	2.18512	2.31283	1.45966	1.51076	1.11918	1.15475	1.23486	0.911044	0.988092	0.829055	1.31888
	1.22822	1.67399	1.32301	1.39926	1.51186	1.12904	1.12578	1.21435	0.937215	0.8425	0.841468	1.01662
	1.73481	1.47984	2.34517	1.57072	1.74638	1.31041	0.985236	1.03495	0.955609	0.941738	0.916584	1.1339
	2.14438	2.0174	1.78638	1.5809	1.68718	1.32104	1.07866	1.11311	0.967273	0.964747	0.637104	0.807537
	1.81007	1.60131	2.82294	1.6967	3.35548	1.11434	1.16369	1.18518	0.89058	1.2994	0.748975	0.880608
	1.78011	2.03556	2.75848	1.62552	1.76201	1.16256	1.21614	0.980179	0.83626	0.826299	0.888171	0.898441
	1.33739	1.58143	1.67652	1.727	2.54166	1.21016	1.07792	1.14886	0.828245	0.790207	0.893534	0.922533
	1.60669	1.87097	1.42015	1.6019	1.80135	1.14262	1.16711	1.12214	0.918352	1.01414	0.872006	0.80292
	1.43709	2.03377	2.08699	1.66331	2.05537	1.18144	1.22694	1.16891	0.855711	0.983896	0.893667	0.865538
	1.2271	1.79737	2.81428	1.83503	1.82816	1.66779	1.18245	1.4784	0.80883	0.787112	0.885568	0.712215
	1.11825	1.78861	2.87166	1.45709	1.86867	1.64892	1.29876	1.14554	1.0053	0.909902	1.04577	0.778154
	1.62184	1.43433	2.54424	1.51099	1.96677	1.77457	1.01471	1.15995	0.91067	0.823834	0.836576	0.865073
	1.43491	1.90674	1.74779	1.48224	1.83711	1.80712	1.06263	1.23206	0.865227	0.811884	0.918341	0.795602
	1.549	1.69175	2.79022	2.06911	1.88029	1.73646	1.19832	1.1087	1.05111	0.898104	0.660845	0.812529
	1.29379	1.93819	2.60228	1.61732	1.52483	1.61116	1.12363	1.24103	0.983644	1.22886	0.824199	0.908835
	1.42818	1.84197	1.44727	2.12882	1.8042	1.85158	1.18948	1.07347	0.852653	0.826198	0.890204	1.24658
	1.637	1.61356	2.11802	1.36906	1.92355	1.9467	1.14583	1.0825	0.881103	0.808175	0.782326	0.943639
	1.42975	1.67601	2.2268	1.66951	1.49064	2.10179	1.15818	1.22971	0.95092	0.928718	0.997373	0.816659
	1.49642	2.1305	2.7868	1.78474	1.90492	1.72936	1.02254	1.19378	0.894233	0.797776	0.988875	0.817613
	1.34131	1.7894	2.04094	1.70696	1.6074	1.58976	1.14059	1.3135	0.940446	0.962709	1.05869	0.889136
	1.5945	2.08549	1.51279	1.54244	2.57902	1.5388	1.09817	1.42083	0.825895	0.925878	0.792336	0.972812
	1.58996	2.12983	2.64743	1.43565	2.13954	1.84532	1.18455	1.10107	0.973668	0.969918	0.844764	0.822526
	1.43122	1.90541	2.15858	1.4802	2.46465	1.615	1.09038	1.33511	0.905385	0.796159	1.07817	0.910741
	1.30351	1.62948	1.21471	2.84349	1.58913	1.55269	1.07609	1.28438	1.13246	0.916775	0.785148	0.79209
	1.28669	1.83241	1.86763	2.02414	1.9487	3.23423	1.19127	1.06431	0.885621	0.79605	0.875933	0.819497
	1.31948	1.7174	2.89336	1.57354	2.42012	1.60443	1.1282	1.57431	0.924185	0.905602	0.876104	0.757604
	1.46372	1.60116	2.39706	2.03059	2.49397	1.63549	1.27351	1.228	0.916097	0.83893	0.921262	0.783841
	1.87447	2.01538	1.29338	1.91956	1.71002	1.44049	1.02337	1.12845	0.881427	0.86815	0.780104	0.873002
	1.72512	1.93327	1.38636	1.75715	2.36513	2.09129	1.11531	1.32418	0.987725	0.947716	0.86555	1.18905
	1.53742	1.69755	2.14494	1.76787	1.88924	1.77286	1.09984	1.11279	0.895162	0.982624	0.938279	0.819492
	1.43332	1.48899	2.52627	1.58755	2.48506	2.04221	1.1301	1.12851	0.937221	0.89931	0.800758	0.896146
	1.51365	1.64811	2.11694	1.39439	1.90364	2.26166	1.08845	1.14402	1.38616	0.788548	0.868584	0.862003
	1.65718	1.64094	2.80977	1.63672	1.78241	2.17129	1.14052	1.04715	0.970027	0.801992	0.856447	0.931594
	1.52669	1.67458	1.34598	1.71128	1.94877	1.88152	1.02103	1.27653	0.911675	0.85505	0.782176	0.875792
	1.56666	1.74615	2.06719	1.68714	2.81629	1.52436	1.08246	1.20367	0.974426	0.892943	0.854263	0.883932
	1.84044	1.79733	2.22188	1.88506	2.74185	1.46763	1.06625	1.20878	0.850102	0.913837	0.847614	1.05055
	1.60185	1.54084	2.4967	1.96695	2.72825	2.41697	1.1091	1.37262	0.973775	0.933536	0.75388	0.804127
	1.29935	1.48271	2.01104	2.31057	2.32105	2.25264	1.0783	1.26943	1.09887	0.811185	0.89819	0.939631
	1.74871	1.35402	1.36822	1.95144	1.38379	2.34996	1.13812	1.06067	1.02222	0.797254	0.69271	1.14347
	1.71661	1.52932	1.36104	1.81881	2.06952	2.68062	1.15422	1.17098	0.878624	0.885325	0.893025	0.876291
	1.94857	1.40912	2.49223	2.31717	2.78045	1.74247	1.11274	1.24994	0.887574	0.980887	0.860508	0.860661
	1.60863	1.461	2.53938	2.36924	1.49215	2.19456	1.06815	1.04927	1.00288	0.828815	0.870908	0.986888
	1.75685	1.4207	1.89434	1.64722	1.88215	2.37434	1.17898	1.06294	0.963332	0.97014	0.822358	0.850984
	1.88189	1.64106	2.04267	1.46114	3.27427	1.9204	1.05278	1.34026	0.841099	0.81935	0.888777	0.909797
	1.63341	1.54044	1.66196	2.15356	2.13039	1.71483	1.29791	1.07335	0.831221	0.934821	0.868335	0.966693
	2.02479	1.45632	1.9383	1.43356	2.8858	2.90689	1.10467	1.30203	0.969933	0.749633	0.833311	0.78195
	2.42733	1.67601	2.27635	2.19532	1.8119	2.23745	1.0889	1.22723	1.14235	0.81369	0.880353	0.973178
	1.76075	1.4446	1.54685	1.72585	3.05076	2.58351	1.1975	1.15823	0.891538	0.927219	0.89037	0.769851
	1.71963	1.57075	2.22258	2.30249	1.41921	1.94936	1.05448	1.25444	0.974103	0.811248	0.716551	0.911931
	1.74325	1.48911	2.39034	1.68286	1.57125	2.47282	1.18198	1.27379	1.09779	0.786614	0.777462	0.761728
	1.71109	1.55506	2.6394	2.0029	2.36201	2.15171	1.17783	1.20934	0.920435	0.771203	0.867041	0.950356
	1.55623	1.50373	1.99312	1.93537	2.88751	2.93047	1.0992	1.16711	1.0846	0.89706	0.840422	0.832553
	1.232	1.5397	1.45638	2.63111	2.89936	2.09462	1.19801	1.11312	0.881101	0.833134	0.782523	0.977875
	2.14515	1.42199	1.70155	2.48642	1.66532	2.27349	1.12756	1.35369	0.94204	0.945292	0.753863	0.914096
	1.46971	1.48501	2.35207	2.19111	2.12991	1.95093	1.14739	1.28977	0.855789	0.915284	0.848116	0.865113
	1.69153	1.44652	1.7339	2.32539	3.039	3.14107	1.01223	1.13514	0.863085	0.93132	0.862324	0.794778
	1.5712	1.77525	2.16297	2.56644	3.0108	2.92751	1.52445	1.10405	1.09361	0.853995	0.869588	0.863845
	2.01098	1.31792	2.20146	1.98213	3.82041	2.88141	1.4743	1.25524	1.20485	0.854512	0.820772	0.761106
	1.58137	1.6198	1.38136	1.9802	3.40515	1.92187	0.968815	1.25241	1.03473	0.844791	0.839668	0.965947
	1.94624	1.45542	1.88002	2.38447	2.20647	3.45222	1.26014	1.08063	0.839861	0.878382	0.818781	0.825283
	1.98456	1.45883	1.62223	3.1313	2.60261	2.19717	1.21838	1.26259	0.926518	0.801026	0.783269	0.809227
	2.08328	1.37748	1.57791	3.29334	1.68416	2.98622	1.1091	1.23863	0.910502	0.892188	0.746349	0.878218
	1.47356	1.41142	2.43937	3.11901	1.58365	3.3508	1.17483	1.30364	1.01021	0.775759	0.860042	0.797322
	1.91725	1.49211	1.3759	2.57857	2.44518	2.87449	1.17738	1.13697	0.880535	0.777099	0.890455	0.782134
	1.55082	1.61259	2.15994	1.39986	2.89544	2.47221	1.05417	1.16068	0.967547	0.868031	0.761093	1.14128
	2.21282	1.51798	2.42245	1.46324	2.08243	2.9424	1.07152	1.17545	0.955716	0.763998	0.740225	0.921171
	1.94947	1.55826	1.8025	2.41231	3.13292	2.03899	1.21033	1.16255	0.99517	0.802353	1.03575	0.759563
	1.52676	1.40658	1.92912	1.44616	1.57385	3.71603	1.1441	1.18875	1.01209	0.876504	0.862729	0.842221
	2.04256	1.63717	1.41722	1.90066	1.79856	2.74019	1.41621	1.21538	1.16587	0.834364	0.830822	0.770259
	1.92519	1.39017	1.77529	1.53361	1.66967	1.77584	1.29433	1.05124	0.842192	0.729284	0.954797	0.873
	1.74293	1.63112	2.21488	2.36615	3.04169	1.65842	1.15996	1.07061	1.03792	0.880093	0.643064	0.88178
	1.74483	1.52972	2.14427	2.63578	2.79344	2.31309	0.867601	1.07778	0.805181	0.822497	0.81111	0.717554
	1.95212	1.47758	2.08667	1.79677	1.42207	3.21638	0.790811	1.13236	0.883304	1.01836	0.931695	0.711156
	1.65919	1.56313	2.00276	2.54763	2.39382	2.28683	0.963052	1.07543	1.05909	0.801872	0.818973	0.698495
	1.79341	1.63966	1.47572	2.39964	3.55641	3.58755	0.875247	1.09284	0.992956	0.818688	0.922147	0.911955
	2.08985	0.925295	1.74864	2.4866	1.95407	3.04738	0.965102	1.18159	0.989004	0.786575	0.866875	0.969428
	1.55564	0.975593	1.60222	3.63178	1.99882	1.92836	1.68388	0.985054	0.960251	0.856499	0.919806	0.91684
	1.78744	0.954502	1.5761	3.95586	1.61528	3.95722	1.81412	1.08541	0.932181	0.815951	0.80584	0.965274
	2.04605	0.905569	1.95698	2.24373	3.73422	1.92504	1.54445	1.13711	0.826685	0.824976	0.709028	0.881386
	1.76291	1.19242	1.62355	1.43996	2.77589	1.96622	1.74403	1.15121	0.962611	0.85604	0.787465	0.750834
	1.65798	1.08356	1.62472	3.62581	3.45193	2.76441	1.79618	1.13279	1.12784	0.837741	0.78305	0.808665
	1.59214	1.31929	1.74013	2.71436	2.37298	3.0154	1.45107	0.976231	0.928643	0.858845	0.799221	0.906224
	2.2387	1.32387	1.64719	3.01071	3.42455	3.12033	1.59925	1.01236	1.10385	0.848546	0.887223	0.944874
	2.01467	1.39156	1.64422	2.79244	1.39327	2.09458	1.90766	1.17093	1.10468	0.840304	0.755012	0.7801
	2.05858	1.07519	1.46464	1.44898	3.04824	2.55811	1.81974	1.18366	1.17943	1.00237	0.986528	0.818658
	1.68123	1.49872	1.52969	3.77843	1.70752	1.76589	1.55585	1.11132	0.912988	0.960693	0.829807	0.73262
	1.61477	1.1593	1.58793	2.19965	3.7736	1.78386	1.5596	1.25016	0.95425	1.13116	0.902354	0.784473
	1.74152	1.35803	1.71809	2.91988	3.6259	2.83417	1.50703	1.05411	1.04051	0.934479	0.981591	0.877336
	1.53489	1.12815	1.41985	2.03793	2.83904	3.95635	1.6671	1.23624	1.09188	1.18584	1.00992	0.912605
	1.60185	1.21653	1.57115	1.75097	2.62112	2.99311	1.70818	1.1467	0.998836	0.996996	1.48039	0.750831
	2.15539	1.27571	1.51861	1.3757	1.61521	1.65849	1.66618	1.08358	1.06761	1.1004	0.85896	0.809361
	1.56194	1.03359	1.53195	3.58134	1.67801	3.4763	1.67149	0.982691	1.06866	1.04084	1.02982	0.636763
	1.67258	1.65748	1.5819	3.8306	1.44792	2.37677	1.4819	1.23296	1.3241	0.995668	1.00923	0.763972
	1.67403	1.98351	1.66837	2.2913	1.40997	3.58363	1.38442	1.02997	1.11475	0.987073	1.12715	0.779033
	1.98543	1.9237	1.70478	2.92748	3.40834	1.47862	1.43178	1.25081	1.11822	0.911804	1.05153	0.884847
	1.85261	2.05639	1.59605	3.08693	2.77567	2.15548	1.59088	1.04195	1.31895	0.983988	1.04175	0.77401
	1.96832	0.985353	1.67452	2.15114	1.40208	2.35189	1.49922	1.11818	1.38134	1.12195	0.996973	1.00863
	1.84936	2.17018	1.62878	1.48583	2.96375	1.85423	1.34429	1.17221	1.18011	1.10291	0.993898	1.09649
	1.54365	1.81862	1.73155	3.82243	4.07073	1.8641	1.45093	0.980991	1.21019	1.20811	0.831653	1.0167
	1.90826	2.10611	1.55206	2.41087	3.53114	3.73512	1.89913	1.10252	1.10434	0.966855	1.01847	1.08097
	1.73028	1.14593	1.55555	2.54594	3.24182	1.61219	1.5958	1.2301	1.0596	0.901855	1.11448	1.01151
	1.72032	1.50666	1.57486	2.13411	2.07491	1.87386	1.61392	1.05803	1.07984	0.92686	1.06666	1.07755
	1.38017	2.22268	1.64901	1.49416	3.02323	2.98771	1.77662	1.14258	1.02896	1.25285	0.879726	0.942189
	1.54362	1.69865	1.55508	3.13344	3.60403	3.57552	1.68201	1.04948	1.23928	1.05325	1.05549	0.965764
	1.63362	2.20146	1.57986	3.24421	3.3887	1.57648	1.28941	1.08338	0.963038	1.11456	1.12926	0.904263
	1.45788	1.19811	1.57459	1.74766	1.57818	1.99182	1.77467	0.965011	1.00134	0.875613	1.06385	1.1325
	1.69581	2.13054	1.6298	1.92638	2.46686	2.79937	1.74343	0.990678	0.953701	1.31705	1.10873	0.94118
	1.68439	2.02001	1.67779	2.32669	2.74658	1.79706	1.50139	1.09966	1.04641	1.06086	1.06907	0.982133
	1.35466	2.10668	1.53579	2.63518	3.41844	1.83536	1.84685	1.20896	0.997641	0.924504	1.00532	1.03252
	1.61414	2.31476	1.63875	3.35602	3.42518	3.12637	1.51681	1.20126	1.00292	0.88757	1.07009	1.02396
	1.33214	2.00339	1.64005	2.79654	3.35206	2.8517	1.46532	1.16381	1.005	0.98252	1.39908	1.06653
	1.58661	2.11561	1.59879	1.45148	2.89644	2.06725	1.687	1.02459	0.899424	0.939825	0.903316	1.20139
	1.79734	1.30226	1.6622	2.48694	3.05226	2.69737	1.85255	1.09553	0.990267	1.01056	0.99643	1.14289
	1.70365	1.01833	0.906406	3.71967	1.61074	1.56757	1.52038	1.01945	1.14705	1.18901	1.00674	1.0503
	1.47307	2.22874	0.873098	2.93293	1.29184	2.97411	1.41756	1.11245	0.896263	0.98917	0.980184	1.28238
	1.33262	2.11152	0.961274	1.36482	3.59843	2.91709	1.54146	1.17936	1.0437	1.04899	1.14684	1.3141
	1.46597	1.84808	0.914521	2.92084	1.91863	2.80065	1.50353	1.02264	1.16469	1.08057	0.939956	0.836361
	1.52774	1.25783	0.872779	1.82919	1.5516	2.10999	1.581	1.0654	1.2891	1.19158	0.99356	1.13027
	1.72662	1.51015	0.976848	3.07357	2.21142	1.96173	1.6029	1.10454	1.15493	1.26208	1.11369	1.01563
	1.42034	1.59319	0.959243	2.54445	3.04747	3.37142	1.56853	1.14958	1.18292	1.34539	1.23483	1.0147
	1.56761	1.32775	0.947953	2.09141	1.95853	3.41692	1.46606	1.15745	1.35274	1.11304	1.16865	1.1988
	1.3246	1.12692	1.04548	2.76299	3.07712	1.90303	1.47265	1.06893	1.19489	1.19455	1.18456	1.2564
	1.61799	1.20233	1.12543	1.54762	1.91276	3.13918	1.51226	1.26794	1.15419	1.32355	0.868999	1.2937
	1.63658	1.12971	1.02013	3.13101	2.26735	1.60402	1.47581	1.17292	1.17689	1.04876	0.899973	1.32381
	1.53232	0.91931	1.2552	1.9087	3.15919	2.5709	1.69114	1.21428	1.22104	1.28997	0.856946	1.32318
	1.51411	1.13076	1.01031	2.54196	2.1978	2.71119	1.71699	1.05348	1.23	1.10563	1.06249	0.9144
	1.61568	1.14989	0.919781	2.70544	2.85746	1.78744	1.61596	1.09882	1.31527	1.02931	0.902372	0.962738
	1.63386	1.15666	1.62119	2.38045	3.50568	2.04542	1.75494	1.20744	1.24706	1.09887	1.06611	0.938107
	1.58153	1.06092	1.4641	1.75315	2.40466	1.87255	1.50471	1.14131	1.19978	1.14102	1.08323	0.893905
	1.43158	1.05223	0.996611	1.50749	1.51265	3.37155	1.5059	1.06151	1.3878	1.14247	1.12082	1.24965
	1.62261	0.894253	1.39393	3.05026	1.85352	1.8677	1.57645	1.22207	1.13493	1.26438	1.04429	1.17349
	1.57822	0.864887	1.62977	2.9656	2.63632	3.32779	1.73885	1.04329	1.21176	1.0665	0.957208	1.26034
	1.55195	1.05381	1.52665	2.93548	2.32793	2.76879	1.62425	1.11389	1.01055	0.918837	0.82081	1.05547
	1.49029	1.18996	1.31366	2.23808	2.19128	2.00977	1.52098	1.20038	1.3486	1.07061	1.01122	0.999696
	1.5439	1.03548	1.64562	2.42113	1.90616	3.4708	1.54334	1.18294	1.15683	1.0471	0.879175	1.16525
	1.55796	1.1608	1.86673	1.78773	3.51786	1.64474	1.58088	1.07178	1.08831	1.10482	1.16232	1.12047
	1.52676	0.93611	1.61775	2.01363	2.57595	2.21074	1.66032	1.22883	0.969778	1.13319	1.15228	1.19378
	1.84143	1.12075	0.879395	2.35483	2.59064	3.41892	1.54956	1.14563	1.4747	1.00632	1.12781	1.00121
	1.42628	1.06478	1.08379	2.79705	3.07696	1.94748	1.41099	1.1718	1.19335	1.23048	1.06556	0.992312
	1.64005	1.26609	1.852	1.90625	1.704	1.7423	1.53909	1.25598	1.32455	1.10579	1.09375	1.13434
	1.83068	0.883464	1.44158	1.86507	1.72294	2.10773	1.47886	1.34953	1.46108	1.12863	0.960958	1.24297
	1.60556	1.15554	2.17772	2.38214	1.70941	2.83405	1.5204	1.30673	1.49622	1.05136	1.04101	1.12768
	1.54152	1.07517	1.91548	2.68982	2.33293	3.0335	1.54382	1.12432	1.2339	1.12782	1.1197	1.05598
	1.7323	1.00857	1.66963	1.48801	2.30294	2.22514	1.39025	1.15617	1.22641	1.25874	1.18658	1.19647
	1.36141	0.970842	2.30601	2.45197	1.68241	2.81075	1.51096	1.16699	1.23015	1.01866	1.08317	1.24494
	1.67276	0.955699	1.16021	1.96775	2.40629	2.21398	1.36764	1.11048	1.44839	1.30779	1.14149	1.32453
	1.65799	0.832512	1.08903	2.18476	2.14804	1.66157	1.43654	1.11159	1.05512	1.14862	0.97401	1.09663
	1.56122	1.07651	1.95072	2.15117	2.19369	1.75763	1.50291	1.15667	1.04082	1.08311	1.19543	1.15872
	1.63155	1.21811	1.13119	2.34492	1.8868	1.99112	1.49795	1.2438	1.2148	1.15686	1.17449	1.22772
	1.60687	1.13514	2.0255	2.04753	1.56957	3.35562	1.54711	1.2719	1.25308	1.21505	1.04085	1.0748
	1.72648	1.1427	1.14029	1.592	1.56665	2.63649	1.51089	1.16434	1.55091	1.05451	0.916868	1.00916
	1.5974	1.21059	1.91069	1.70691	1.85425	1.78699	1.59713	1.18401	1.23909	1.05003	1.06724	1.08979
	1.75039	1.33935	1.50597	2.09798	1.65146	2.26662	1.39462	1.10919	1.24057	1.09154	1.278	1.27297
	1.65672	1.23057	1.32608	1.70046	2.07288	1.83759	1.43597	1.11611	1.35439	1.28467	1.13727	1.0709
	1.72671	1.26279	1.57365	1.41542	2.11302	2.52759	1.47277	1.17857	1.34714	1.04546	1.19164	1.15754
	1.78922	1.30347	1.49838	1.74084	2.20006	2.45635	1.39667	1.10812	1.21913	1.03071	1.24083	1.15369
	1.83429	1.23382	1.07001	1.73346	1.73446	2.97726	1.52929	1.11406	1.28474	1.22292	1.25603	0.923595
	1.63803	1.11936	1.22711	1.97111	1.74425	2.5346	1.59135	1.11661	1.43552	1.33462	1.33633	1.25997
	1.5739	1.20882	1.81573	1.93745	1.83256	2.5952	1.59877	1.1658	1.05931	1.08128	0.989724	1.09288
	1.536	1.43811	1.86396	1.83005	1.80595	1.79	1.61905	1.13366	1.13227	1.11247	1.19138	1.17723
	1.74409	1.07682	2.00104	1.80392	1.84735	1.92652	1.53149	1.19143	1.08585	1.0458	1.39751	1.21285
	1.53558	1.15183	1.08585	1.66746	1.14667	1.86004	1.51896	1.14704	1.21683	1.22253	1.0049	1.27308
	1.68663	1.34275	1.90565	1.6524	1.099	2.6444	1.57489	0.958214	1.12361	1.24466	1.07332	1.18652
	1.64842	1.22169	1.44328	1.55272	1.07732	1.89495	1.47632	1.28303	1.04996	0.933217	1.20941	1.08262
	1.63288	1.24221	1.88466	1.73577	1.00832	2.07137	1.5523	1.10915	1.2953	1.42396	0.949435	1.07082
	1.50444	1.31166	1.78795	1.65933	1.00985	2.37816	1.45464	1.13419	1.1951	1.15187	1.15885	1.38529
	1.36693	1.05446	1.03509	1.61993	0.970657	2.18815	1.68319	1.30906	0.916478	1.41692	1.01346	1.11913
	1.39065	1.50214	1.02741	1.70393	1.07892	2.09442	1.55772	1.20617	1.14471	0.954797	1.05517	0.956861
	1.39661	1.17154	0.988044	1.65878	0.869678	2.53665	1.63166	1.33266	0.995266	1.01799	1.15679	1.24036
	1.27475	1.1909	1.35803	1.66326	1.06048	2.36714	1.58623	1.06693	1.2502	1.01123	1.05155	1.2333
	1.34811	1.54359	1.11716	1.68714	0.943343	2.01828	1.37411	1.38128	1.08342	1.1063	1.02361	1.00828
	1.54022	1.22037	1.70992	1.79041	1.03555	2.20118	1.40102	1.26715	1.05823	1.15586	0.995549	1.22576
	1.43329	1.40169	1.26145	1.69548	0.998988	1.77786	1.37857	1.3435	0.961734	1.07413	1.12376	1.23609
	1.46655	1.2496	0.960757	1.64743	0.921198	1.92024	1.42682	1.25776	0.970576	1.01791	1.11342	0.995887
	1.28388	1.38235	1.0457	1.87877	1.0643	1.65193	1.31072	0.919307	1.33879	1.31322	1.53368	0.858321
	1.42665	1.54155	1.57954	1.78476	0.845211	1.98585	1.46199	1.21952	0.935839	1.09697	1.18843	1.19421
	2.04446	1.307	1.37472	1.59651	1.2675	1.92032	1.15827	1.03906	1.17645	1.20909	0.996789	1.02698
	1.48583	1.49123	1.18351	1.93245	0.95682	1.82592	1.24015	1.23437	1.09943	1.17084	1.28883	1.03808
	1.56006	1.16403	1.13909	1.6996	1.05209	1.88121	1.05125	1.16981	0.991042	1.10044	0.90603	1.14178
	1.31192	1.46029	1.09144	1.72327	0.937598	1.80246	1.06577	1.16668	1.06134	1.12652	1.13869	1.0476
	1.41437	1.56829	1.10263	1.76385	1.07005	1.82494	1.09726	1.23756	1.11221	1.1723	1.07144	1.0494
	1.3397	1.66954	0.971042	1.69557	1.18952	1.88228	1.23908	1.23662	1.22122	1.22	1.11326	1.00207
	1.27293	1.48328	1.02728	1.8445	0.992642	2.2615	1.15534	1.49313	1.01092	1.39733	1.33643	0.88655
	1.49945	1.35737	1.14406	1.80255	1.04419	1.90737	1.06345	1.04692	1.03597	1.20068	1.1994	0.8802
	1.43925	1.61228	1.1633	1.65865	1.11208	1.71249	1.20244	1.31288	1.06499	1.13178	1.22334	1.26006
	1.50184	1.34782	1.18006	1.08588	1.15382	1.87789	1.16948	1.06182	1.15754	1.29624	0.970004	1.18244
	1.40384	1.33019	1.03333	0.952854	1.30997	2.30201	1.13867	1.22411	1.10975	1.18322	1.02296	1.21499
	1.47169	1.27869	1.2138	0.927748	1.16035	1.79124	1.2034	1.12787	1.12048	1.21669	0.897464	1.44136
	1.41588	1.48916	1.11781	1.00785	1.00723	1.78886	1.07775	1.11062	1.08267	1.22057	1.10169	1.52448
	1.40385	1.56492	0.931921	0.962509	1.28553	2.12108	1.12845	1.0427	1.20014	1.25486	1.08994	1.42721
	1.39468	1.16052	1.12025	0.989165	0.894653	2.1055	1.03025	1.22945	1.03085	1.34847	1.01984	1.22727
	1.46296	1.66856	0.87684	1.27403	1.46448	1.92282	1.11658	1.27825	1.52543	1.10439	1.13116	1.37296
	1.41021	1.77476	0.893607	0.954437	1.79477	2.38071	1.2794	1.19588	1.18379	1.13641	1.04318	1.22765
	1.46934	1.49245	0.833428	1.10559	1.5142	1.78503	1.06997	1.30663	1.11811	1.2391	1.25887	1.16193
	2.98336	1.51849	0.847598	1.06161	1.87818	1.89043	1.09759	1.14079	1.43319	1.20848	1.14962	1.21165
	1.40395	1.36216	0.966822	1.13294	1.99001	1.94694	1.1634	1.00413	1.63214	1.2607	1.21763	1.27968
	1.44195	1.34445	0.864407	1.24864	1.33642	1.69624	1.10113	1.31107	1.05212	1.44865	1.18992	1.24578
	2.01569	1.33681	0.950978	1.03007	1.59441	2.4003	1.13502	1.26561	1.182	1.29682	1.17592	1.234
	1.55037	1.30048	0.820306	0.927743	1.49806	2.13404	1.05673	1.19536	0.985501	1.54994	1.15031	1.09282
	1.36983	1.11216	0.922025	1.10544	1.86203	2.19538	1.11871	1.20584	1.25169	1.31313	1.06968	1.27541
	1.58517	1.06061	0.904743	1.0337	0.892065	1.8084	1.23582	0.951913	1.11089	1.07677	1.27396	1.55941
	1.36393	1.82787	1.12246	1.03828	1.62792	1.92234	1.22894	1.05808	1.07063	1.29078	0.930618	1.24704
	1.8838	1.41176	0.880731	1.26348	1.58199	2.17239	1.04946	1.23164	1.07895	1.42887	0.808875	1.22105
	1.61306	1.36146	1.23881	1.12282	1.92816	2.09823	1.28548	1.17703	1.02123	1.16076	1.41686	1.14137
	1.37215	1.24087	0.841718	1.42066	1.14039	1.59449	1.25578	1.00013	1.04153	1.20874	1.27703	1.23994
	1.36335	1.73938	1.07461	1.16725	1.55176	2.1652	1.14976	1.1886	1.33927	1.19942	1.22142	1.19347
	1.53682	1.33752	1.13379	1.06326	2.10253	2.08321	0.896141	1.21693	1.35898	1.3198	1.19943	1.31478
	1.86509	1.09888	1.11012	0.953118	1.95225	1.64212	0.920083	1.10895	1.01368	1.51937	1.61243	1.48537
	1.60451	1.63099	1.0168	1.6034	1.96112	1.85162	1.11548	1.10084	1.17612	1.20618	1.09282	1.4597
	1.70166	1.40051	0.833395	1.1951	2.07128	1.648	1.19508	1.44709	1.07232	1.04825	0.980278	1.15651
	1.49567	1.25497	0.983624	1.46898	1.52534	1.8899	0.879168	1.28048	1.24212	1.06627	1.47585	1.21511
	1.5227	1.30969	1.09841	1.31962	1.83842	1.74434	1.05997	1.20988	1.33161	1.21977	1.30584	1.30001
	1.45614	1.07858	1.03401	2.11618	1.1022	1.99905	1.1073	1.16876	1.32702	1.11085	1.13331	1.20875
	1.59357	1.50492	1.11372	2.11363	1.30915	1.02333	0.969317	1.20041	1.10235	1.22442	0.996357	1.80194
	1.55989	1.23142	0.846762	1.33733	1.9252	1.06768	0.825387	1.34083	1.01526	0.995574	1.31323	1.32995
	1.57966	1.57689	1.02731	1.64283	2.10063	0.991246	1.04449	1.22627	1.31007	1.20606	1.08003	1.29954
	1.55195	1.40955	0.912366	2.14881	1.14974	1.29046	1.0493	1.32851	0.994175	1.09459	1.15421	1.14867
	1.85814	1.28432	1.04532	2.00529	1.95034	0.998906	0.940966	1.19673	1.25526	1.16879	1.03397	1.36094
	1.72702	1.70982	1.19747	1.39861	1.08609	1.20985	0.984195	1.29339	1.03227	1.22216	1.2629	1.24173
	1.53699	1.41608	1.06906	0.867995	1.34159	1.09257	1.22001	1.31127	1.20228	1.21006	0.968566	1.35268
	1.52503	1.53392	0.807151	1.34674	1.8273	1.1094	0.934397	1.20171	1.1894	1.5514	1.43285	1.60251
	1.56275	1.36008	0.940559	1.01028	1.6387	1.1799	1.00146	1.20104	1.15134	1.18321	0.93337	1.35872
	1.53145	1.3371	0.797034	1.42493	0.957338	1.21317	1.00582	0.889685	1.30262	1.02787	1.00006	1.41467
	1.55239	1.16026	0.832608	1.05655	1.5194	0.965435	1.04595	0.983012	1.39373	1.11047	1.22002	1.02001
	2.01579	1.20551	0.947757	2.67402	1.28768	1.3737	1.02786	0.889438	1.19463	0.941199	0.995905	1.21907
	1.34133	1.53254	1.08954	2.72319	1.55571	1.21349	1.1161	0.770717	1.20013	1.29951	1.29991	1.60292
	1.57315	1.43068	1.00036	2.49596	1.36251	1.52095	1.10546	0.791257	1.21009	1.01155	1.08219	1.23549
	1.58849	1.21596	1.21721	1.5921	1.28541	1.04498	0.993086	0.90893	1.24217	1.2205	1.06015	1.10732
	1.56386	1.4349	1.16901	1.85661	1.5121	1.16983	1.01587	0.932779	1.1983	1.11863	0.957931	1.00917
	1.69849	1.37736	1.14955	1.05777	1.33662	1.47724	1.16218	0.966211	1.18093	1.28653	1.04396	1.46247
	13.4862	1.39103	1.05558	1.43341	1.17597	1.34085	1.08113	0.931036	1.1799	0.853394	0.975129	1.73293
	1.41467	1.58721	1.09366	1.66627	1.27089	1.29036	1.11086	0.838243	1.16855	1.21509	1.07964	1.15753
	1.76616	1.23499	1.19216	1.07233	1.07975	1.2616	1.13017	0.879916	1.14096	1.42572	1.65699	1.28127
	1.54814	1.15857	1.30211	2.73575	1.55295	1.65805	0.948229	0.949717	1.20454	1.13876	1.16289	1.25389
	1.52133	1.29043	1.01444	1.10686	1.18391	1.53611	1.02486	0.949869	1.13126	0.914127	1.34809	1.83097
	1.94169	1.20595	1.29268	1.92189	1.15461	0.948388	0.972777	0.784549	1.19094	1.24143	1.33419	1.27531
	2.01124	1.22414	1.00898	1.58542	1.33234	1.51805	1.15015	0.870157	1.19886	1.2655	1.18264	0.936048
	1.50062	1.37084	1.02253	2.55307	1.44898	1.31315	1.20421	0.915799	1.31227	0.99129	0.958796	1.37343
	1.45397	1.22219	1.1911	1.59842	1.12022	1.44144	1.08158	0.926854	1.22358	1.11733	1.12874	1.33363
	1.67829	1.4808	1.11833	1.09104	1.203	1.22153	1.12357	0.930831	1.12969	1.20059	1.35496	1.68297
	1.5882	1.36018	1.37559	1.35352	1.26359	1.49637	1.08349	1.53017	1.26933	1.05383	1.58115	1.28346
	1.49795	1.07128	1.07178	1.761	0.956782	1.06743	1.09098	1.5543	1.13557	1.05991	1.384	1.28273
	1.61161	1.40154	1.54962	1.49192	1.34468	2.23792	1.14236	1.67556	1.2002	1.08383	1.08178	1.34039
	2.01205	1.40889	1.27322	1.6437	1.13583	1.07449	1.03485	1.52359	1.12612	1.18464	1.42789	1.13238
	1.66686	1.28956	1.19379	1.78767	0.979203	2.10315	1.18289	1.51848	1.13799	1.38779	1.03737	1.25081
	1.73942	1.45236	1.08299	1.00865	1.22856	1.43565	1.18072	1.5078	1.14662	1.1679	1.06437	1.31214
	1.65618	1.04132	1.3925	1.49946	1.05364	1.91327	1.19618	1.56596	1.20258	1.06998	1.13164	1.14382
	1.57065	1.48098	1.01398	1.10499	0.868253	1.1005	1.12755	1.61937	1.14714	1.21646	1.14539	1.35195
	1.47903	1.41284	1.11436	1.94431	0.919147	1.5904	0.93003	1.6603	1.33056	1.30489	1.14964	0.987694
	1.59755	1.27757	1.42197	1.19295	0.924484	1.99296	1.03815	1.64783	1.09246	1.05943	1.04175	1.309
	1.61151	1.38126	0.969939	1.7348	0.958448	1.77576	1.03723	1.38989	1.20257	1.05436	1.22177	1.58328
	1.83422	1.6385	1.04764	1.44914	0.842208	1.73928	0.992018	1.57718	1.19451	1.17569	1.1853	1.38529
	1.54143	1.0758	0.969807	1.05638	1.03699	1.16189	1.03549	1.59266	1.06765	1.39287	1.59686	1.03946
	1.80133	1.28307	1.27232	1.65041	0.860961	1.84312	1.01303	1.53092	1.22936	1.61467	1.31665	1.04099
	1.51848	1.30128	1.41544	1.75604	0.828311	1.69564	1.076	1.65572	1.26546	1.1803	1.48017	1.23206
	1.53226	1.40331	1.14584	1.37618	1.04671	1.80719	1.04985	1.5147	1.38325	1.33899	1.1385	1.481
	1.67366	1.2668	1.30986	1.35675	0.991348	1.10581	1.12903	1.56839	1.26537	1.10056	1.62913	1.20706
	1.44935	1.19309	1.38743	1.09155	1.00735	1.84033	1.13983	1.63959	1.25066	1.21689	1.35716	1.23294
	1.6248	1.1884	1.19947	1.24125	0.9109	1.36332	1.15037	1.5602	1.3689	1.14604	1.17535	1.61605
	1.61863	1.47016	1.48251	1.39696	0.949966	1.24035	1.1417	1.56816	1.24622	1.13009	1.06594	1.19846
	1.73717	1.52669	1.16602	0.953384	0.952496	0.933665	1.11794	1.52107	1.01351	1.1392	1.21528	1.26883
	1.58056	1.22232	1.38122	1.24227	0.811611	1.0912	1.03579	1.49995	1.13657	1.27841	1.43463	1.28903
	1.57209	1.24795	1.04784	1.1746	0.977028	1.65009	1.24721	1.48227	1.02901	0.988492	1.64328	1.16848
	1.56699	1.72559	1.33715	1.3467	1.06817	1.28947	1.2611	1.42213	1.28522	1.09474	1.59092	1.23435
	1.64749	1.36757	1.25599	1.11491	1.22855	1.35279	1.14213	1.67427	1.14308	1.59033	1.13692	1.25828
	1.81295	1.09675	1.27711	1.29866	0.92763	1.11287	1.15049	1.5893	1.20952	1.00375	1.13379	1.37112
	1.44143	1.48293	1.33954	1.03781	1.27349	1.43882	1.17319	1.67639	1.09666	1.07579	1.5724	1.25264
	1.73361	1.41958	1.3235	0.998784	1.0929	1.21335	1.14659	1.54316	1.22375	1.11537	1.23862	1.79771
	1.5985	1.21211	1.37088	1.24155	0.96289	1.14699	1.09568	1.4185	1.21791	1.14164	1.50812	1.29029
	1.84196	1.19608	1.239	1.25765	0.985956	1.10119	1.15971	1.5775	1.23605	1.4066	1.06509	1.05328
	1.52147	1.33349	1.12829	0.908441	1.43671	1.65294	1.11116	1.32446	1.18787	1.14012	1.57498	1.66005
	1.47994	1.21286	1.54484	0.866268	1.01469	1.30392	1.09819	1.94915	1.33273	1.02992	1.27654	1.51749
	1.91348	1.51494	0.845703	1.1784	0.949944	1.37778	1.12031	1.49778	1.07101	1.41806	0.982919	1.45931
	1.64758	1.69085	1.22885	0.893383	1.3061	1.33299	1.01473	1.51904	1.21421	1.35248	1.29215	1.07699
	1.50054	1.28742	1.60476	0.84322	1.35249	1.11597	1.15513	1.45373	1.05261	1.25523	1.0171	1.1398
	1.68249	1.26601	1.12153	0.828643	0.935207	1.3919	1.11315	1.6494	1.15619	1.39873	1.18744	1.0829
	1.63801	1.31252	1.19142	0.925146	0.971175	1.36415	0.999522	1.70183	1.16599	1.36789	1.22706	1.315
	1.49621	1.68764	1.28046	0.843651	0.9046	0.970678	1.09505	1.48695	1.1937	0.971101	1.44127	1.24744
	1.50979	1.58573	1.37073	0.838151	1.09813	1.28369	1.20036	1.30395	1.21925	1.24383	1.12916	1.20784
	1.57525	1.21014	1.34029	0.866811	0.907702	1.14977	1.07148	1.31588	1.15793	1.39354	1.0887	1.0362
	1.40341	1.39197	1.26785	0.906557	0.92891	1.17822	1.13863	1.76384	1.19888	1.34649	1.43801	1.56929
	1.47261	1.54026	1.77616	0.752225	0.994139	1.17577	1.17018	1.42789	1.12533	1.31964	1.31962	1.34229
	1.98695	1.16204	1.70795	0.858473	0.906188	1.42194	1.17891	1.61388	1.20244	1.49738	1.35366	1.19142
	1.5597	1.25588	1.32204	1.05478	1.35362	1.18288	1.12972	1.49477	1.24457	1.42105	1.06337	1.23124
	1.62706	1.37151	1.26578	1.13195	1.26104	1.03918	1.08583	1.48567	1.23939	1.29169	1.06516	1.16718
	1.39953	1.55189	1.11435	0.97197	1.36433	1.21594	1.30873	1.53251	1.22666	1.13071	1.05915	1.48765
	1.60438	1.48824	1.50983	0.955908	0.831978	1.16544	1.16436	1.34717	1.21284	1.41828	1.0107	1.28584
	1.3739	1.63295	1.31654	0.972521	0.893708	1.06107	1.21716	1.45248	1.03113	1.07901	1.38305	1.42194
	1.6025	1.46648	1.19582	1.23508	1.06564	1.15021	1.09972	1.43535	1.24544	1.09705	1.18872	1.15749
	1.63959	1.62097	1.52845	1.09442	0.918049	1.0228	1.26632	1.46053	1.26029	1.24158	1.2606	1.59138
	1.3802	1.66163	1.24918	0.911029	1.1274	0.954736	1.19894	1.66075	1.28248	1.24271	1.37548	1.15493
	1.26345	1.42583	1.4049	0.868073	1.01059	1.05699	1.35395	1.48212	1.2663	1.24496	1.37808	1.44076
	1.68357	1.55056	1.21502	0.93264	1.21571	0.9122	1.21253	1.55129	1.21863	1.22557	1.38873	1.3227
	1.90234	1.67064	1.32693	1.21849	1.47405	0.839174	1.26139	1.41979	1.41516	1.38118	1.38696	1.31702
	1.21423	1.65072	1.27781	0.912593	1.11713	0.886909	1.32843	1.38586	1.25826	1.24491	1.23525	1.34597
	1.36492	1.40926	1.2596	0.92777	1.16661	0.910387	1.20392	1.5531	1.21831	1.21401	1.32311	1.37971
	1.34749	1.58307	1.28943	0.848228	1.34296	0.742832	1.37451	1.51639	1.27772	1.40771	1.25006	1.06394
	1.51276	1.6819	1.45663	1.08729	1.08878	0.81838	1.26679	1.46667	1.29645	1.01208	1.45142	1.39269
	1.69574	1.37708	1.34082	1.12676	1.15606	0.900874	1.64379	1.39696	1.65496	1.18206	1.37912	1.07303
	1.51684	1.7533	1.482	0.91988	1.36465	1.02628	1.3388	1.33449	1.55585	1.23898	1.25941	1.57876
	1.75128	1.60848	1.02986	1.22634	1.29177	0.926038	1.18283	1.53713	1.17712	1.03415	1.1868	1.56124
	1.40053	1.73163	1.48859	0.894124	1.1642	1.05765	1.44909	1.53466	1.35956	1.42439	1.1932	1.13388
	1.53066	1.70575	1.25993	1.09134	1.14148	1.22727	1.03108	1.61976	1.47498	1.18172	1.50489	1.2691
	1.35267	1.71013	1.302	0.909783	1.18737	1.13913	1.16606	1.40292	1.63743	1.4181	1.07279	1.13616
	1.7496	1.44114	1.50167	0.954174	1.05584	0.956765	1.28161	1.47314	1.05487	1.25137	1.30144	1.07098
	1.33498	1.9273	1.38457	0.933226	1.14461	1.30686	1.25261	1.52493	1.18316	1.03204	1.37467	1.56646
	1.38403	1.48696	1.33346	1.09604	1.18359	1.55005	1.08469	1.76616	1.3624	1.14614	1.29807	1.17093
	1.47459	1.7018	1.42499	1.08033	1.11902	0.986186	1.2341	1.37101	1.50919	1.09119	1.23249	1.28453
	1.49462	1.63831	1.29821	0.844133	1.10147	1.44552	1.30724	1.45208	1.70044	1.10764	1.11037	1.2902
	1.54716	1.74936	1.28183	1.02199	1.18538	1.02486	1.14538	1.60439	1.13369	1.3102	1.43998	1.50824
	1.37262	1.65962	1.36663	1.01038	1.13329	1.41766	1.14483	1.30712	1.30291	1.32662	1.34453	1.62529
	1.39335	1.63222	1.56192	0.866582	1.31357	1.23046	1.31357	1.57852	1.38208	1.0954	1.19126	1.25607
	1.40648	1.56569	1.22072	0.903195	1.04409	0.982206	1.31786	1.56184	1.13802	1.12083	1.16005	1.52987
	1.58587	1.50478	1.36139	0.867835	1.16773	0.892682	1.2143	1.4278	1.29478	1.13338	1.233	1.58549
	1.39884	1.67937	1.43067	0.986975	1.10604	1.02565	1.33121	1.30782	1.0684	1.16488	1.29545	1.11923
	1.50682	1.89031	1.43073	0.842855	1.90918	1.11922	1.41099	1.42401	1.20734	1.3148	1.17109	0.952623
	1.37841	1.73193	1.02325	1.1824	1.29999	0.919442	1.31393	1.59516	1.22691	1.01256	1.08419	1.23938
	1.51893	1.67737	1.1716	1.06907	1.20134	0.916392	1.48651	1.44687	1.35799	1.42666	1.29233	1.23833
	1.50352	1.41904	1.3723	1.11876	1.15701	1.16554	1.2666	1.41411	1.6166	1.13731	1.4729	1.2341
	1.44823	1.54016	1.26816	1.08031	1.09571	1.14618	1.24208	1.3502	1.41439	1.18538	1.38603	1.48135
	1.52107	1.78622	1.32217	1.01499	1.17032	0.897886	1.43981	1.45009	1.31348	1.24019	1.29103	1.21506
	1.48924	1.64284	1.64295	1.30626	1.0791	1.02418	1.32912	1.43568	1.07343	1.09338	1.08994	1.75539
	1.62998	1.55323	1.32917	0.956425	1.01439	1.04816	1.3488	1.60752	1.25315	1.1949	1.33798	1.08916
	1.61082	1.57902	1.18857	1.05092	1.18229	0.951666	1.48753	1.54113	1.41127	1.37138	1.13848	1.11365
	1.43292	1.61015	1.20145	0.932794	1.29857	1.11098	1.4192	1.51582	1.32362	1.36054	1.19772	1.3684
	1.41275	1.78921	1.52519	1.34107	1.25189	1.09967	1.40603	1.43914	1.33072	1.09398	1.13773	1.73053
	1.40055	1.79656	1.2402	1.32333	1.49712	1.07676	1.48181	1.45943	1.26227	1.32545	1.24475	1.20388
	1.68964	1.74446	1.3755	1.13402	1.30188	1.40783	1.24509	1.57517	1.24225	1.65084	1.23037	1.43891
	1.51078	1.72233	1.42468	1.33521	1.40348	1.12773	1.34847	1.65106	1.27944	1.19506	1.59703	1.43656
	1.45616	1.50645	1.59565	1.16392	1.29128	1.28191	1.29736	1.554	1.29253	1.39606	1.56622	1.46377
	1.41563	1.65392	1.67189	1.21036	1.2795	1.14805	1.23	1.46799	1.21137	1.28813	1.28966	1.9824
	1.42514	1.58442	1.23046	1.23948	1.24533	1.11376	1.33489	1.36136	1.19343	1.0962	1.14113	1.34993
	1.4131	2.29754	1.70945	1.01911	1.76337	1.30435	1.35452	1.42286	1.28084	1.30474	1.26295	1.84497
	1.59396	1.86645	1.19684	0.928058	1.45911	1.15536	1.41	1.54244	0.81666	1.28634	1.34869	1.0452
	1.55376	1.79991	1.42601	1.05591	1.47961	1.27808	1.26405	1.53417	0.832591	1.16041	1.14638	1.05847
	1.48233	1.64739	1.5955	1.11211	1.42575	1.00711	1.34949	1.40843	0.743923	1.16494	1.26906	1.13722
	1.58116	1.94888	1.22669	0.963672	1.22664	1.43719	1.14862	1.5834	0.732153	1.26956	1.60634	1.2469
	1.53828	1.64478	1.53955	1.15448	1.21372	1.08418	1.60562	1.3852	0.823529	1.2963	1.24846	1.31879
	1.3715	1.97366	1.46238	0.965176	1.47097	1.35796	1.18801	1.52822	0.875968	1.39832	1.40403	1.541
	1.73479	1.5776	1.25976	1.09197	1.17326	1.55006	1.08228	1.28911	0.724074	1.26248	1.1568	1.34847
	1.43382	1.64025	1.57644	1.08739	1.27352	1.22792	1.27893	1.45586	0.818172	1.13319	1.24083	1.34999
	1.40435	1.71485	1.46033	0.938782	0.97168	1.36216	1.17804	1.40569	0.817769	1.17088	1.2128	1.16892
	1.3939	1.68415	1.50498	1.08621	1.53351	1.31035	1.26923	1.68069	0.825154	1.34476	1.25559	1.03611
	1.60373	2.01333	1.41711	1.1009	1.34331	1.62191	1.18286	1.40842	0.882421	1.23359	1.5349	1.43786
	1.47353	1.97497	1.54092	0.954944	1.14506	1.1462	1.2976	1.37521	1.06261	1.05817	1.25066	1.13786
	1.58428	1.68024	1.19593	1.3061	1.64367	1.28844	1.16915	1.48436	0.888705	1.02545	1.3706	1.42012
	1.5438	1.84286	1.35419	1.31999	1.14639	1.28423	1.26871	1.44603	0.713778	1.2862	1.15838	1.38682
	1.71675	1.46785	1.54485	1.00409	1.31731	1.7174	1.20542	1.22822	0.994173	1.22961	1.37038	1.11237
	1.37412	2.1859	1.16661	0.909665	1.62055	1.43029	1.42449	1.36195	0.854719	1.24281	1.11392	1.27253
	1.75704	1.45622	1.58751	1.09115	1.35267	1.57754	1.1913	1.31617	0.795568	1.34105	1.48772	1.3195
	1.42818	1.79687	1.52248	1.1803	1.42787	1.22196	1.123	1.36826	0.957551	1.34947	1.4755	1.18999
	1.33024	2.32183	1.56572	1.41577	1.28728	1.40507	1.21299	1.47274	0.89244	1.18386	1.21034	1.17739
	1.40343	1.97291	1.16718	1.26015	1.35274	1.69475	1.14094	1.4557	0.984652	1.23635	1.22566	1.12639
	1.37659	1.66116	1.45294	1.22981	1.82056	1.27169	1.15095	1.4724	0.907376	1.18891	1.08996	1.51869
	1.51817	1.70523	1.54585	1.24473	1.40318	1.60277	1.25711	1.11576	1.66379	1.09951	1.24525	1.31679
	1.59017	1.49804	1.41577	1.17137	1.5594	1.21541	1.22967	0.955344	1.66092	1.17905	1.15355	1.2677
	1.53444	2.26918	1.44539	1.02966	1.42424	1.6622	1.29923	1.12989	1.78718	1.33516	1.21338	1.33941
	1.53856	2.13462	1.12827	1.32989	1.53469	1.54342	1.49636	1.03289	1.41934	1.1722	1.17486	1.41498
	1.7974	1.88499	1.01569	0.894764	1.58742	1.75773	1.28864	0.882867	1.51619	1.1423	1.16967	1.69052
	1.66916	1.77464	1.60798	1.22085	1.31489	1.24479	1.18758	1.10307	1.61309	1.06559	1.35938	1.24213
	1.40193	1.45261	1.2757	1.44764	1.47571	1.78646	1.17465	1.21722	1.64845	1.32835	1.33561	1.35006
	1.47514	2.01094	1.27151	1.64113	1.45684	1.29892	1.17804	0.919953	1.54257	1.10401	1.25949	1.26355
	1.03337	1.92517	1.42805	1.42347	1.38868	1.66389	1.35392	0.959565	1.81565	1.21026	1.04503	1.24361
	1.07084	1.56093	1.49545	1.39798	1.50289	1.04102	1.48613	1.04844	1.51058	1.23077	1.6597	1.08103
	1.07248	1.4145	1.34074	1.35417	1.18688	1.50743	1.43786	0.984762	1.65982	1.1911	1.3966	1.21012
	0.979105	1.67696	1.20335	1.3096	1.44025	1.56584	1.36945	0.884438	1.6306	0.916607	1.25112	1.66644
	1.13118	2.08016	1.57159	1.7655	1.20318	2.0194	1.19626	0.985571	1.73993	1.31729	1.13282	1.14851
	1.05779	1.99239	1.22157	1.04133	1.3551	1.92179	1.42765	1.13658	1.43157	1.37612	1.20973	1.03864
	1.07141	1.90736	1.21263	1.04296	1.30742	1.21816	1.3153	0.960955	1.58924	1.24265	1.33043	1.06031
	1.11797	1.97251	1.40936	1.21723	1.43764	1.44262	1.309	0.935374	1.83204	1.27924	1.39488	1.33772
	1.11636	1.8759	1.27191	1.06374	1.19344	1.69818	1.48326	1.08965	1.77987	1.39969	1.44793	1.24231
	1.02895	1.90006	1.21768	0.821369	1.82909	1.60257	1.42929	0.976097	1.62843	1.26716	1.057	1.49073
	1.05469	1.90371	1.75135	1.11798	1.47957	1.38117	1.33673	1.04527	1.6997	1.16837	1.22013	1.45501
	1.01446	1.63496	1.32358	1.59171	1.37473	1.86592	1.26828	0.837025	1.56387	0.940559	1.24335	1.21902
	1.06854	1.69531	1.35191	1.73641	1.17928	1.7548	1.49942	0.929085	1.69867	1.36623	1.27181	1.05974
	1.08789	1.85677	1.12391	0.923384	1.56068	1.27573	1.3185	1.07521	1.55768	1.45018	1.11874	1.18339
	1.05057	1.45784	1.39822	1.46951	1.8524	2.08596	1.338	1.15171	1.634	1.3885	1.21703	1.19859
	1.09056	1.84465	1.49938	1.80494	1.41427	1.3247	1.04985	1.03433	1.57655	1.34377	1.25175	1.30093
	1.27003	1.36946	1.38008	1.62928	1.51425	1.59284	1.12903	1.00364	1.83845	1.15101	1.67465	1.25829
	1.11388	1.79863	1.25751	1.35828	1.63774	1.03232	1.13983	1.02401	1.52804	1.47317	1.66301	1.38942
	1.14662	2.00672	1.32836	1.60951	1.36329	1.89172	1.15037	1.03283	1.58743	1.12845	1.21674	1.27573
	1.09668	2.05823	1.21534	1.11743	1.23995	1.26185	1.1417	0.9113	1.66962	1.21064	1.28472	1.40481
	1.11568	1.59984	1.31716	1.11601	1.65222	1.71165	1.11794	1.04184	1.57779	1.22904	1.18648	1.25097
	1.26129	1.33519	1.32577	1.3404	1.60372	2.22031	1.03579	1.05768	1.50701	1.37494	1.22116	1.11231
	0.982147	1.76125	1.35262	1.94489	1.50816	1.52009	1.24721	1.02515	1.47089	1.11498	0.971765	1.10641
	1.18014	1.48607	1.06973	1.6678	1.97817	1.4609	1.2611	1.12429	1.67926	1.46446	0.891695	1.29637
	1.10806	1.66413	1.35597	1.60785	1.35407	1.45816	1.14213	1.07388	1.56864	1.18737	1.01104	1.26229
	1.11504	1.97196	1.3549	1.79267	1.56042	1.84227	1.15049	0.987928	1.56836	1.90388	0.891995	1.07678
	1.15488	1.7522	1.51474	1.76312	1.46963	1.36815	1.17319	0.907727	1.79146	1.5212	0.692913	1.30766
	1.23401	1.53893	1.23601	1.8095	1.61045	2.41188	1.14659	0.949613	1.40074	1.32754	0.84314	1.18921
	1.02728	1.88563	1.72908	1.07525	1.25507	1.25439	1.09568	0.955362	1.68003	1.2859	0.693328	1.77862
	1.21426	1.65085	1.51175	0.80058	1.77783	1.58644	1.15971	0.925431	1.46659	1.19471	0.815638	1.23256
	1.17818	1.65459	1.18457	1.06052	1.55632	1.19053	1.11116	1.05171	1.51409	0.954444	0.945793	1.18144
	1.15177	1.9062	1.66338	1.47084	1.62913	1.61285	1.09819	0.931323	1.37365	0.84155	0.889392	1.28219
	1.05128	1.73099	1.17076	1.9749	1.36654	1.67818	1.12031	0.964102	1.47866	0.748172	0.973937	1.02905
	1.16131	1.812	1.27886	1.81204	1.87702	1.61844	1.01473	0.948193	1.40382	0.97105	0.985731	1.52694
	1.0703	1.85202	1.32331	1.17914	1.65174	1.76376	1.15513	0.951871	1.38728	0.889153	0.932703	1.11235
	1.04938	1.33935	1.23643	1.81683	1.79844	1.67243	1.11315	1.00329	1.61535	0.853679	0.896406	1.31541
	1.08426	1.69517	1.30358	2.11319	1.30531	1.70238	0.999522	0.942657	1.45902	0.829732	0.935104	1.1961
	1.32126	2.23295	1.4581	1.61568	1.73717	1.18781	1.09505	0.932128	1.45896	0.834326	0.906213	1.06148
	1.03291	1.64244	1.20757	1.20879	1.62616	1.71372	1.20036	0.919745	1.52294	0.822562	0.946422	1.25474
	1.09006	1.58806	1.17141	1.64219	1.70257	1.33073	1.07148	1.10567	1.45614	0.749274	0.813546	1.33259
	1.07891	1.46637	1.08142	1.52925	1.50902	1.74462	1.13863	0.943115	1.50293	0.833545	0.997838	1.23438
	1.20765	2.22633	1.19979	2.17149	1.68687	1.92348	1.17018	0.974092	1.52598	0.989291	0.742985	1.39822
	1.20634	1.50562	1.23505	1.71751	1.51075	1.09657	1.17891	0.947892	1.47816	0.863247	0.948267	1.17106
	1.29934	1.90193	1.40055	1.07484	1.15328	1.08165	1.12972	0.804468	1.37933	0.985731	2.17574	1.06005
	1.05893	1.71675	1.29338	1.31776	1.35981	1.78294	1.08583	0.999357	1.4232	0.922053	1.65691	1.39081
	1.1277	1.57547	1.41689	1.05372	1.78006	1.90216	1.30873	0.962728	1.64492	0.915884	1.78335	1.63802
	1.15865	1.64905	1.24779	0.965545	1.26867	1.58524	1.16436	0.887341	1.26432	0.993699	1.93483	1.33194
	1.18099	1.74059	1.31752	0.992615	1.52987	1.70715	1.21716	0.968101	1.54338	0.842344	1.56488	1.22921
	1.17344	1.73898	1.06908	1.95698	1.76001	1.37834	1.09972	1.02242	1.45436	1.65078	1.86671	0.776497
	1.19132	1.49648	1.23136	1.37879	1.28703	1.70907	1.26632	1.04512	1.49486	1.73883	1.70546	0.909529
	1.13194	1.52647	1.31765	2.30856	1.43357	1.63901	1.19894	0.966292	1.33512	1.80658	1.45082	0.859602
	1.27139	1.48681	1.27391	0.899996	2.03466	2.07612	1.35395	1.10612	1.46906	1.56757	1.64813	0.845327
	1.22106	1.69518	1.28828	1.44381	1.49837	1.83122	1.21253	0.92439	1.56389	1.50527	1.69839	0.894914
	1.26003	1.65286	1.3031	1.47393	1.22732	1.30354	1.26139	0.934513	1.36406	1.58878	1.82811	0.956437
	1.13112	1.69961	1.42817	1.1847	1.46634	1.77955	1.32843	0.954816	1.43552	1.55987	1.84967	0.92909
	1.09795	1.47492	1.46415	1.12968	1.64797	1.60259	1.20392	0.986064	1.55386	1.7256	1.60274	0.660485
	1.18057	1.47951	1.45115	1.30528	1.24507	1.45635	1.37451	0.856454	1.50265	1.42275	1.59301	0.896681
	1.2064	1.79301	1.23196	1.76865	1.53961	1.55665	1.26679	0.97022	1.62388	1.49839	1.62289	0.828926
	1.27899	1.81937	1.18978	2.03568	1.57039	1.82624	1.64379	1.05657	1.56862	1.47543	1.53213	0.845562
	1.253	1.72017	1.24482	0.755352	1.76579	1.6381	1.3388	0.963579	1.63784	1.59588	1.63215	0.876431
	1.06055	2.01122	1.37986	1.69934	1.57466	1.02303	1.18283	0.894547	1.49861	1.60996	1.7983	0.89925
	1.17224	1.43409	1.40406	1.62315	1.74007	2.01568	1.44909	0.903089	1.25058	1.38401	1.75323	0.768308
	1.1338	1.78709	1.08805	1.52188	1.80793	1.74258	1.03108	1.0039	1.78539	1.49448	1.69379	0.966144
	1.35052	1.72387	1.12577	2.20269	1.62442	1.66403	1.16606	0.956207	1.45816	1.82759	1.61303	0.866095
	1.42058	1.55838	1.4442	1.49907	1.35102	1.51652	1.28161	1.06676	1.58011	1.39777	1.75892	0.888591
	1.13977	1.44957	1.37326	1.10026	1.74279	1.64097	1.25261	1.01371	1.53137	1.57706	2.00071	1.02867
	1.17148	1.69088	1.4487	1.38607	1.63261	2.12171	1.08469	0.98099	1.32987	1.32259	1.53904	1.64407
	1.10502	1.74348	1.23211	2.15956	1.67301	1.56847	1.2341	0.944931	1.53634	1.55832	1.50266	1.76869
	1.20838	2.12016	1.30801	1.47326	0.982519	1.69296	1.30724	0.994448	1.51644	1.51517	1.64796	1.50433
	1.10521	1.4322	1.12558	1.31333	1.21582	1.64469	1.14538	1.08766	1.46641	1.56837	1.51673	1.8691
	1.33559	1.6603	1.37848	1.48451	1.21575	1.67149	1.14483	1.01013	1.24866	1.36173	1.73919	1.62813
	1.06543	1.50459	1.18921	1.61241	1.61444	1.71245	1.31357	1.03985	1.4419	1.37662	1.78423	1.61097
	1.34038	1.59717	1.13236	1.98154	1.63328	1.97381	1.31786	1.1087	1.36813	1.61338	1.48246	1.48254
	1.22812	1.77973	1.40958	1.02865	1.64436	1.70714	1.2143	1.06163	1.43303	1.37965	1.29292	1.52196
	0.963337	1.66877	1.03018	1.4667	1.60022	1.22847	1.33121	0.926122	1.44095	1.60002	1.73024	1.62863
	1.2947	1.7402	1.32747	2.24589	1.62747	1.5442	1.41099	0.873357	1.29907	1.27985	1.59574	1.6433
	0.999375	1.52801	1.37756	2.03396	1.87767	0.934453	1.31393	1.04939	1.42905	1.30963	1.34201	1.68603
	1.13058	2.00532	1.07288	1.58378	1.05741	1.72209	1.48651	1.05593	1.42162	1.44805	1.5294	1.25432
	1.25251	1.60397	1.27518	0.952137	1.50609	1.77727	1.2666	1.06565	1.22988	1.47185	1.40314	1.59927
	1.19399	1.60564	1.30374	2.11395	1.58304	1.71933	1.24208	1.08181	1.36119	1.44539	1.58113	1.8496
	1.19855	1.95752	1.19433	1.47745	1.28725	1.86308	1.43981	1.04559	1.34469	1.52987	1.29877	1.50566
	1.52778	1.98582	1.31002	1.40468	1.68631	1.64192	1.32912	1.10129	1.34226	1.43792	1.33176	1.55014
	1.07099	1.93498	1.06685	1.22976	1.28449	1.62184	1.3488	0.900354	1.53838	1.55234	1.7182	1.15086
	0.991584	1.60592	1.08778	1.74137	1.70526	1.0663	1.48753	0.967787	1.40083	1.62061	1.34994	1.41886
	1.17816	1.64019	1.19781	1.34144	1.4699	1.47501	1.4192	0.951747	1.45102	1.49854	1.49491	1.4718
	1.11129	1.54663	1.13359	1.65852	1.4783	1.24521	1.40603	0.937999	1.26203	1.3146	1.51049	1.61468
	1.25283	2.1268	1.17163	1.55288	1.10177	1.79836	1.48181	0.893661	1.2547	1.26749	1.52844	1.63576
	1.06465	1.62641	1.17	1.49122	1.35365	1.50194	1.24509	0.893803	1.44847	1.45828	1.26717	1.39648
	1.42945	1.69003	1.2514	0.947978	1.56002	1.10088	1.34847	0.933264	1.31253	1.53199	1.40634	1.34736
	1.08863	1.88032	1.29285	1.47866	1.4759	1.6726	1.29736	1.07679	1.44505	1.36313	1.63685	1.46104
	1.27297	1.79505	1.25518	1.10281	1.80203	1.65548	1.23	1.43329	1.80123	1.45096	1.52921	1.49704
	1.14495	1.52682	1.24842	0.940445	1.1677	1.72896	1.33489	1.41664	1.49598	1.34243	1.26046	1.25179
	1.27923	1.71836	1.15368	1.5341	1.3519	1.42732	1.35452	0.998083	1.42372	1.33342	1.26487	1.2773
	1.2401	1.59475	1.46845	1.32119	1.37183	1.92601	1.41	1.0709	1.39315	1.39146	1.37499	1.26693
	1.23433	1.65797	1.47951	0.965715	1.28086	2.1541	1.26405	1.01431	1.40729	1.40142	1.56377	1.23422
	1.451	1.4435	1.29974	1.35993	1.79384	1.29721	1.34949	1.16554	1.25987	1.60813	1.48092	1.36342
	1.09109	1.63168	1.50075	1.60124	1.73587	1.45027	1.14862	1.02758	1.48137	1.49874	1.45263	1.30378
	1.20524	1.51713	1.57643	1.8857	1.66095	1.97514	1.60562	1.13287	1.48488	1.35294	1.53652	1.69643
	1.10853	1.5556	1.34465	1.87102	1.70841	1.77125	1.18801	1.17623	1.52365	1.42641	1.6447	1.31668
	1.06745	1.65358	1.37476	1.56197	1.36868	1.68647	1.08228	1.02883	1.26605	1.31947	1.153	1.36151
	1.03162	2.2922	1.51303	1.01972	1.65708	1.67956	1.27893	1.00662	1.2705	1.5552	1.63496	1.39274
	1.18968	1.49612	1.60949	1.87488	1.18384	1.70511	1.17804	1.26208	1.49536	1.34936	1.49848	1.54862
	1.23782	1.48425	1.53032	2.01164	1.38639	1.72716	1.26923	1.03581	1.48169	1.59801	1.26237	1.58659
	1.17227	1.9518	1.57068	1.75324	1.56055	1.01122	1.18286	1.04683	1.3178	1.39732	1.26041	1.42217
	1.12956	1.56292	1.79715	1.66942	1.42469	1.89346	1.2976	1.16274	1.43672	1.46743	1.57146	1.43911
	1.13354	1.51162	1.77519	1.5526	1.52666	1.66447	1.16915	1.01357	0.962946	1.49753	1.38956	1.51847
	1.09904	1.92655	1.55316	1.19353	2.27876	2.13373	1.26871	1.01457	0.991522	1.33652	1.54939	1.48359
	1.2206	1.53859	1.68077	1.54537	1.64744	1.35465	1.20542	1.2417	1.01335	1.37438	1.41677	1.50726
	1.24521	1.64357	1.78441	2.14073	1.21415	2.12623	1.42449	1.07347	0.993042	1.40219	1.57684	1.42781
	1.0911	1.7531	1.70491	1.11614	1.49515	1.81187	1.1913	1.18259	1.07751	1.53346	1.49438	1.29959
	1.19025	1.61221	1.49626	1.95643	1.76294	1.75873	1.123	1.20109	1.12561	1.30135	1.1934	1.36869
	1.18935	1.55832	1.55506	0.929713	1.99715	2.13762	1.21299	1.33303	1.03322	1.26863	1.66298	1.22919
	1.18279	1.53619	1.75249	1.48645	1.77075	1.79673	1.14094	1.02925	1.00364	1.31181	1.25362	1.36348
	1.07296	1.69691	1.6157	1.84371	1.53894	1.93236	1.15095	1.26333	0.9498	1.53658	1.38469	1.30387
	1.12349	2.1137	1.84897	1.80431	1.74695	1.62727	1.25711	1.23984	1.14571	1.26733	1.28248	1.53645
	1.26744	1.64784	1.81541	0.929249	1.30579	1.80641	1.22967	1.35373	0.949459	1.36319	1.53536	1.33922
	1.29453	2.13477	1.63017	1.66389	1.92757	1.28212	1.29923	1.24626	0.913764	1.57198	1.50607	1.5008
	1.04118	1.80556	1.58621	1.60714	1.23513	2.41332	1.49636	0.999771	1.02265	1.60524	1.24237	1.37492
	1.03234	1.56786	1.6575	1.96275	1.63463	1.32845	1.28864	1.17374	1.09008	1.22137	1.411	1.41444
	1.11545	2.08817	1.35628	1.76993	1.69312	1.75137	1.18758	1.05761	1.16334	1.29464	1.4152	1.67629
	1.10899	1.75995	1.69805	0.902193	1.81093	1.58772	1.17465	1.37507	0.864992	1.4993	1.38789	1.20044
	1.14302	1.53683	1.63382	1.02086	1.81828	1.63778	1.17804	1.15043	1.00421	1.58802	1.66546	1.28232
	1.08639	2.03982	1.73131	1.10363	1.61908	2.13312	1.35392	1.17098	1.05952	1.36548	1.44123	1.40755
	1.05167	1.64256	1.80357	1.42431	2.00938	1.55697	1.48613	1.38725	1.01074	1.23869	1.52405	1.20892
	1.1334	1.65785	1.45534	1.4918	1.52153	1.76903	1.43786	1.12464	0.822295	1.42733	1.44145	1.43409
	1.00767	1.50381	1.75442	1.68996	1.37775	1.68705	1.36945	1.08179	0.86993	1.40854	1.46561	1.81403
	1.15275	1.6072	1.76487	1.72684	1.0824	1.56618	1.19626	1.2539	1.12325	1.37589	1.62711	1.39438
	1.1827	1.75568	1.28857	1.13787	0.985619	2.08482	1.42765	1.32417	0.881104	1.29171	1.32743	1.46223
	1.1617	2.09462	1.74761	1.5809	1.83559	1.22664	1.3153	1.26631	0.956497	1.6608	1.65254	1.33084
	1.14674	1.66256	1.54151	0.972229	1.29972	1.49692	1.309	1.17616	0.955163	1.31438	1.4863	1.46305
	1.10903	1.79026	1.94407	1.39779	1.44982	1.95359	1.48326	1.19991	1.17782	1.61866	1.46322	1.33909
	1.09408	1.59899	1.48507	1.50967	1.60762	1.18815	1.42929	0.906367	1.14455	1.42104	1.47469	1.43619
	0.980044	2.00026	1.54208	1.06116	1.80937	1.67899	1.33673	1.27379	0.896478	1.59597	1.53478	1.61551
	0.989706	1.66852	1.76729	1.50991	1.777	1.45951	1.26828	1.01009	1.16481	1.1533	1.42756	1.47478
	1.07716	1.81061	1.82672	1.32779	1.98164	1.57295	1.49942	1.12448	0.921109	1.35187	1.36504	1.44973
	1.27138	1.72678	2.14424	1.50715	1.5639	1.41151	1.3185	1.0932	1.04033	1.56641	1.39364	1.52477
	1.23574	1.61428	1.42983	1.52064	1.42249	1.46996	1.338	1.23431	1.05145	1.22217	1.7301	1.79115
	1.08732	1.63187	1.42139	0.886704	1.51287	1.43153	1.32843	1.23387	0.94517	1.46486	1.37159	1.51866
	1.1551	2.31526	1.8698	1.49264	1.48552	1.67076	1.37527	1.16723	0.953876	1.16413	1.48796	1.53143
	1.04109	1.68279	1.90755	1.32727	1.45075	1.95681	1.37983	1.1527	1.08496	1.46088	1.74994	1.24297
	1.06072	1.64344	1.63536	1.3052	1.52097	1.52192	1.25352	1.21207	1.06571	1.6659	1.47712	1.2758
	0.999754	1.47391	1.63926	1.50891	1.29249	1.73764	1.24186	1.26072	0.898569	1.39294	1.5781	1.74771
	1.12038	1.47796	1.9902	1.40912	1.57546	1.73904	1.3684	1.25715	0.90137	1.38352	1.24306	1.38404
	1.16209	1.74011	1.51634	1.45643	1.43573	1.46416	1.40187	1.17733	0.964872	1.34802	1.39966	1.47487
	0.956701	1.65752	1.50346	1.16453	1.31037	1.36288	1.24382	1.33902	0.891949	1.10648	1.61392	1.48405
	1.14922	2.01661	1.84228	1.03538	1.35417	1.43629	1.33099	1.43266	0.958215	1.20689	1.46168	1.54953
	1.02261	1.53242	1.70294	1.57668	1.44228	1.64941	1.34665	1.20655	1.10203	1.51481	1.38046	1.58431
	1.08608	1.59991	1.78179	0.922059	1.3016	1.42312	1.29754	1.17545	0.915404	1.48882	1.71728	1.3554
	1.14545	1.68144	1.71896	1.54031	1.473	1.65096	1.13538	1.37156	0.901135	1.64203	1.35243	1.50841
	1.23832	1.61718	1.72779	1.34021	1.59593	1.65678	1.06149	1.32671	0.997575	1.28281	1.19133	1.14971
	1.16551	1.73211	1.68558	1.14654	1.74421	1.45982	1.10322	1.15014	1.0236	1.36581	1.24276	1.29459
	1.10025	15.4288	1.61159	1.2102	1.40634	1.83203	1.23985	1.2889	0.869347	1.15998	1.29645	1.71297
	1.31138	2.01921	1.78655	1.56816	1.21797	1.39643	1.18679	1.20588	1.07546	1.42338	1.5231	1.54496
	1.33938	1.66046	1.58158	1.23776	1.28273	1.62591	1.30534	1.32108	0.920065	1.35784	1.38483	1.36458
	1.12487	1.72687	1.79188	1.37621	1.61243	1.45736	1.62527	1.28769	1.10926	1.23981	0.972359	1.47537
	1.39128	2.56168	1.98481	1.34668	1.50642	1.22382	1.12847	1.21865	0.955839	1.53432	0.986931	1.32302
	1.31362	1.59747	1.65516	1.21691	1.66815	1.97713	1.28768	1.14571	1.0355	1.33063	1.0339	1.57033
	1.38363	1.75065	2.12068	0.868757	1.64025	1.24786	1.30986	1.16067	0.937784	1.47221	1.07144	1.50134
	1.26028	1.65963	1.63103	1.32102	1.77627	1.69928	1.32924	1.19617	1.1542	1.50719	1.09872	1.5148
	1.39807	1.72904	2.01147	1.35977	1.57618	1.76685	1.30544	1.29638	0.97788	1.53164	0.896771	1.42391
	1.15493	1.44531	2.27509	1.57644	1.42631	2.16544	1.18123	1.1536	0.916262	1.3616	1.06373	1.7112
	1.12976	1.86224	1.77844	1.23815	1.35097	1.158	1.33732	1.38408	0.988385	1.27857	1.01701	1.42103
	1.35668	1.50492	1.76825	1.54322	1.53694	1.777	1.3615	1.25443	0.927262	1.3482	0.842471	1.37018
	1.34403	1.73608	1.74543	1.36227	1.46634	1.66903	1.46833	1.36304	0.842934	0.96146	1.28053	1.34975
	1.37187	1.60416	1.99162	1.57075	1.3108	1.45086	1.40818	1.3105	0.863078	1.0437	1.11336	1.18407
	1.38204	1.68197	1.87167	1.35916	1.80628	1.74103	1.27062	1.23299	0.90487	0.914972	0.970446	1.47914
	1.22512	1.90749	1.84115	1.31775	1.45708	1.77036	1.32054	1.3166	1.04109	0.953948	0.913375	1.50363
	1.11166	1.54459	1.8152	1.13303	1.39933	1.89746	1.29917	1.32572	0.755638	1.05179	0.937371	1.32723
	1.27132	2.21905	2.20898	1.37731	1.23208	1.38166	1.46399	1.26278	0.827567	0.808488	0.837489	1.22722
	0.996264	1.93931	1.64754	1.27246	1.68762	1.43482	1.28832	1.60733	1.04178	0.865584	1.04479	1.22633
	1.35023	1.69016	1.89982	1.966	1.27593	1.85464	1.33574	1.19424	0.983614	1.04483	1.04082	1.31176
	1.17345	1.67229	1.93418	1.79935	2.1326	1.33828	1.47536	1.28977	1.00653	0.814446	0.893593	1.39093
	1.3681	1.8157	1.8368	1.77356	1.83399	1.82434	1.31166	1.16273	1.28333	0.942711	0.941758	0.771985
	1.18067	1.80188	1.7185	1.4114	1.88107	1.69977	1.65367	1.1539	1.00954	0.83105	1.04772	0.969497
	1.43053	2.13337	1.9011	1.63787	1.63129	1.41672	1.66752	1.31571	0.840689	0.793921	0.943321	1.31257
	1.17589	1.6244	1.75794	1.76566	1.87585	1.30722	1.66568	1.24695	0.858632	1.13666	1.11199	1.14024
	1.37855	2.01775	1.62476	1.5909	1.79236	1.37437	1.8917	1.41866	0.954139	0.975022	0.854708	0.940531
	1.24792	1.79369	2.00831	1.35657	1.56545	1.32937	1.54718	1.34176	0.896601	1.01512	0.808387	1.09678
	1.70686	1.62289	1.70428	1.41289	1.69764	1.51839	1.70518	1.24911	1.07745	0.870109	0.883797	1.05567
	1.53298	1.7727	1.7765	1.43964	1.57391	1.52191	1.58373	1.22935	0.841747	0.989763	0.746487	1.01304
	1.71187	1.50439	1.88876	1.81106	1.67335	1.3293	1.68355	1.32149	0.871477	0.974791	1.22612	1.18806
	1.71761	1.92385	2.28652	1.46285	1.80249	1.62869	1.8624	1.37219	0.840926	0.978094	0.766192	0.863986
	1.80151	1.8244	1.86552	1.58452	1.78608	1.38066	1.74022	1.37293	1.10829	1.16781	0.808248	1.02852
	1.64617	1.74943	2.17345	1.29561	1.8114	1.61065	1.68009	1.27734	1.02825	0.828578	0.809618	1.20987
	1.62603	1.53531	1.71717	1.64133	1.7592	1.86658	1.77983	1.28831	1.00858	0.85864	0.807629	0.816348
	1.61656	1.34695	1.80145	1.79648	1.65307	1.45351	1.63757	1.41721	0.876653	0.970387	1.01373	1.36872
	1.70025	2.05673	2.31766	1.4912	1.75625	1.50109	2.16352	1.31029	0.828387	1.02035	0.955368	0.959248
	1.73252	1.47523	1.92637	1.57091	1.60294	1.39164	1.48134	1.25586	0.92266	0.830158	0.842909	0.894816
	1.37432	1.86045	2.04549	1.79502	1.88258	1.84355	1.60998	1.23995	0.980397	0.94626	0.906853	1.01398
	1.4742	2.28692	2.30019	1.48419	1.66259	1.32393	1.80453	1.21567	0.998783	1.03454	0.850327	0.912593
	1.64346	2.0765	1.68424	1.56273	1.61658	1.51516	2.08172	1.17139	1.05167	0.974224	0.8702	0.856024
	1.63264	1.89686	2.04737	1.86358	1.66678	1.93886	1.52294	1.28863	0.92006	0.87599	0.786373	1.04476
	1.60484	1.95235	1.77142	1.74874	1.9179	1.36477	1.60162	1.12675	0.996843	0.888777	0.860726	0.876305
	1.4301	1.75306	1.61373	1.46001	1.7328	1.36633	1.79335	1.36493	1.02565	0.957704	0.940119	0.992122
	1.57016	1.53242	2.15486	1.55182	1.39282	1.26742	1.56982	1.20003	0.923454	0.882788	0.813943	1.00232
	1.47672	1.64817	1.82233	1.58504	2.00208	1.18765	1.63595	1.241	0.931572	0.963539	0.866941	0.960005
	1.91039	1.96716	1.70618	2.02512	1.48799	1.41314	1.67548	1.43279	0.943591	0.892717	1.02403	0.999614
	1.41163	1.87912	2.18238	1.41711	1.54678	1.30911	1.67079	1.34043	1.0151	0.919178	1.19337	0.896573
	1.28367	1.69819	1.85766	1.50424	1.52508	1.50194	1.84217	1.41152	0.89714	1.09955	0.919737	1.0265
	1.98777	1.74695	2.1417	1.98218	1.79961	1.2071	1.65825	1.47523	0.970397	0.854758	0.920585	1.0235
	1.7297	1.97898	1.65402	1.65119	1.58973	1.18282	1.67941	1.41972	0.942317	0.963792	0.841219	1.09327
	1.94737	2.25799	1.807	1.61805	1.7181	1.28933	1.69868	1.12039	0.9325	0.889548	0.899605	0.922239
	1.26656	1.6439	1.93627	1.81022	1.69215	1.44477	1.72129	1.26781	0.947307	0.994234	0.896031	0.90266
	1.58499	1.66818	1.86218	1.82596	1.70471	1.31119	1.81522	1.49263	1.11061	1.00485	0.900699	0.896127
	1.21186	1.92913	1.91287	1.50822	1.6628	1.11636	1.72303	1.2806	0.819087	0.931223	0.894307	0.829583
	1.36579	1.47936	2.34247	1.36946	1.91407	1.15174	1.76745	1.45028	0.942425	1.1161	0.882551	0.981645
	1.73879	1.95479	2.01819	1.55533	1.90563	1.24674	1.6306	1.22194	1.04644	0.770764	1.23619	1.26693
	1.27089	1.77659	1.77308	1.81453	1.77492	1.55193	1.86098	1.43213	0.998052	0.870425	1.10353	1.12414
	1.77037	1.57913	1.58796	1.66534	1.76772	1.60555	1.67354	1.27429	0.899506	0.934605	0.971589	0.903623
	1.79335	1.85077	1.73638	1.43794	1.74262	1.93255	1.49884	1.26847	0.857452	0.949013	0.937912	0.977383
	1.80959	1.54381	1.69618	1.33098	1.69062	1.51705	1.60977	1.33185	0.875331	1.08058	1.2231	0.81909
	2.0452	1.64123	1.82264	1.8812	1.69232	1.772	1.65949	1.07679	1.24448	0.882495	1.03474	0.827139
	1.54256	1.65925	1.61124	1.53596	1.84743	1.82088	1.81259	1.43329	1.35443	1.01926	0.947716	1.21107
	1.36927	1.89651	1.62943	1.54399	1.6944	1.81327	1.69127	1.41664	0.933805	1.08849	0.86477	1.03926
	2.11023	1.51557	1.64451	1.82907	1.6153	1.70073	1.52408	0.998083	1.1615	0.995664	0.890376	1.04344
	1.62679	1.88667	1.6697	1.8411	1.84345	1.4228	2.03625	1.0709	1.17138	0.775254	0.853955	0.826178
	1.98815	1.48187	1.64205	1.86332	1.79979	1.43038	1.71662	1.01431	1.27062	1.21621	0.913469	0.787485
	1.46999	1.50838	1.68403	1.61222	1.80727	1.93088	1.54226	1.16554	1.06289	1.00494	0.793618	0.923854
	1.58064	1.66237	1.65095	1.52097	2.03103	1.7839	1.63087	1.02758	1.29631	0.947774	1.42099	0.712728
	1.76054	1.78737	1.5866	2.02421	1.77029	1.58035	1.77862	1.13287	1.26689	0.950846	0.851732	0.860132
	1.78613	1.80587	1.45269	2.01597	2.1607	1.67187	1.75033	1.17623	1.17801	0.917035	0.856676	0.864209
	1.27455	1.73114	1.74994	1.70011	1.63339	1.56355	1.89644	1.02883	1.00655	0.806056	0.80997	0.890907
	1.92101	1.7869	1.7246	2.0163	2.03646	1.65997	1.9328	1.00662	1.15252	0.906451	1.02741	0.785101
	1.97398	1.90449	1.62591	1.84498	1.6918	1.56829	1.6215	1.26208	1.09243	0.799469	0.90849	0.8627
	1.6123	2.08988	1.52882	2.31421	1.78436	1.91513	1.45041	1.03581	1.0855	0.92168	1.00192	0.894911
	1.64418	1.49816	1.79646	1.69986	1.75043	1.51822	1.53133	1.04683	1.24971	1.07726	0.892434	0.837868
	1.52582	1.49302	1.92581	1.83947	1.66374	1.58428	1.62942	1.16274	1.15661	0.887354	0.965214	0.836561
	1.83919	1.87064	1.8515	2.22278	1.83376	1.9009	1.60971	1.01357	1.08235	0.896225	0.798491	0.881251
	1.74791	1.66014	1.6737	1.59601	2.13707	1.75601	1.55845	1.01457	1.13755	1.00614	0.802194	0.706525
	2.07877	1.81625	1.62777	1.54836	1.81564	1.89835	1.55606	1.2417	1.13608	0.878928	0.872273	0.791446
	1.7408	1.76707	1.65528	1.82141	2.19546	1.52582	1.6161	1.07347	1.07759	1.00855	0.852137	1.03934
	1.67571	1.45476	1.59931	2.05833	1.72774	1.59686	1.63728	1.18259	1.02873	0.834818	0.926054	0.704202
	1.75038	2.06379	1.78334	2.32835	2.78352	1.91816	1.4721	1.20109	1.28886	0.949725	0.815714	0.839012
	1.99377	1.4945	1.67536	2.39371	2.09711	2.13384	1.48582	1.33303	1.01211	0.883564	0.953159	0.872315
	1.76914	1.37028	1.68554	1.61852	2.17889	1.68851	1.58978	1.02925	1.24783	1.01357	0.842659	0.769278
	1.70731	1.55742	1.6822	2.06979	1.64922	1.78581	1.96091	1.26333	1.13063	0.817142	0.911613	1.23472
	1.75059	1.87617	1.57447	2.21758	1.99847	2.56334	1.7346	1.23984	1.1822	0.787232	0.748659	0.723179
	1.84716	1.47605	1.65257	2.22596	1.82283	1.92009	1.85585	1.35373	1.14983	0.998331	0.896284	0.760342
	1.68968	1.62726	1.57625	1.73343	1.64889	2.26182	1.53238	1.24626	0.930492	0.807265	0.888505	0.933114
	1.76426	1.85044	1.78332	2.03346	2.61127	2.46861	1.68721	0.999771	1.1463	0.803295	0.740495	0.887415
	1.66822	1.77762	1.48299	2.29074	2.40266	1.60092	1.71247	1.17374	1.09205	0.893747	0.716464	0.934608
	1.83543	1.66521	1.66742	2.05127	2.30908	2.54061	2.02862	1.05761	1.18696	0.818525	1.09715	0.968427
	1.58479	1.45794	1.51028	1.71096	2.49979	2.44774	1.68526	1.37507	1.20601	0.831163	1.09236	0.731469
	1.50821	1.54847	1.67288	2.41358	1.73541	1.79981	1.58344	1.15043	1.03068	0.972425	0.98234	0.847394
	1.8214	1.37654	1.81317	2.34325	1.72403	2.59538	1.60109	1.17098	1.21228	1.05304	0.746267	0.80743
	1.6466	2.19671	1.6964	1.64901	2.69704	2.44473	1.59724	1.38725	1.07792	0.918138	0.806021	0.880181
	1.73812	1.54697	1.64917	2.54299	1.80283	2.48158	1.56399	1.12464	0.941251	0.850709	0.84142	0.796058
	1.49754	1.82326	1.67962	2.72699	1.92745	1.89282	1.64508	1.08179	0.988698	0.800027	0.912693	0.800369
	1.82693	1.54514	1.6238	2.47894	1.45414	1.64052	1.76434	1.2539	1.0638	0.752151	0.867056	0.972487
	1.92382	1.8971	1.47565	2.16388	2.55147	1.69407	1.60107	1.32417	0.896015	0.900176	0.754458	0.750986
	1.79461	1.70305	1.60301	1.93908	2.04573	1.58313	1.64618	1.26631	1.07143	0.910141	0.851457	0.913548
	1.51735	1.63743	1.62885	1.83902	2.81578	2.40649	1.74268	1.17616	1.0492	0.906022	0.90989	0.879407
	2.06871	1.56385	1.77367	2.3795	1.59087	1.86576	1.56611	1.19991	1.02563	0.820214	0.8586	0.781407
	1.43755	2.06714	1.50853	2.62619	1.834	1.43388	1.57877	0.906367	1.25871	0.955941	0.83093	1.01867
	1.93023	1.45944	1.68469	2.09343	2.93223	3.10106	1.82611	1.27379	1.11517	0.938773	0.856977	0.668127
	1.64871	1.48722	1.50501	2.01678	2.96091	1.72077	1.56623	1.01009	1.43881	0.829483	0.97841	0.900713
	1.46254	1.61084	1.61457	1.77616	3.05886	2.61749	1.63955	1.12448	1.03517	0.805082	0.900829	0.889584
	1.63873	1.4485	1.63823	2.4087	1.81818	2.86056	1.68149	1.0932	1.1145	0.848152	0.904701	1.0423
	2.34781	1.49267	1.46399	2.98974	2.45292	2.687	1.68818	1.23431	1.20321	0.832952	0.950169	0.96675
	1.50279	1.56963	1.5917	3.09461	2.27754	1.38508	1.70296	1.23387	1.54134	0.882808	0.948671	0.835062
	1.89422	1.57644	1.72997	2.81147	1.65981	1.62057	1.77283	1.16723	1.24997	0.886828	0.996283	0.860241
	1.6106	1.64493	1.5054	1.70188	3.668	2.12701	1.55208	1.1527	1.18212	1.0038	1.07887	0.865461
	1.39046	1.61032	1.63452	1.53391	2.80496	2.35318	1.60724	1.21207	1.1726	0.977585	1.06047	0.951002
	1.79649	1.65999	1.54107	2.59425	3.01386	2.72587	1.59833	1.26072	0.841761	0.784929	0.987262	0.875321
	1.88081	1.43205	1.90223	1.45923	2.78182	2.15437	1.48406	1.25715	1.41728	0.906117	1.05502	0.834792
	1.34213	1.60084	1.90745	1.56088	3.79794	2.44862	1.52934	1.17733	1.10968	0.861245	1.12094	0.913824
	1.46955	1.49325	1.87769	2.61736	2.24791	3.49079	1.64518	1.33902	1.16793	1.01773	1.29427	0.77899
	1.59506	1.53705	1.7452	2.23276	2.6609	1.4212	1.64061	1.43266	1.64231	0.842359	1.2903	0.778137
	1.53061	1.52602	1.8026	2.35452	3.06524	3.14447	1.48852	1.20655	1.30251	0.949572	1.02815	0.874087
	1.80186	1.62247	1.66607	2.44112	2.85981	3.06509	1.74891	1.17545	1.26052	0.894162	1.3094	0.981939
	2.05041	1.51868	1.70088	2.12959	1.56069	1.92431	1.34609	1.37156	1.40077	1.00152	1.52771	0.980695
	1.57592	1.47746	1.79534	2.41576	1.28466	2.30655	1.52534	1.32671	1.1679	0.799928	1.37243	0.868472
	2.17861	1.48915	1.67818	2.15295	1.89648	1.46542	1.67632	1.15014	1.35446	0.939394	1.03084	1.1885
	1.68257	1.65948	1.77495	1.82697	2.52829	2.79074	1.62594	1.2889	1.13525	0.990537	1.51538	1.00947
	1.85421	1.64301	1.7527	2.48506	2.50539	2.07669	1.53612	1.20588	1.17791	0.971953	1.5798	1.00087
	1.37611	1.66124	1.60999	2.18384	2.83313	1.78005	1.40427	1.32108	1.40044	0.963997	1.21698	1.19874
	1.573	1.62683	1.5756	2.28283	2.02009	1.55611	1.47524	1.28769	1.05488	1.05313	1.21848	0.984675
	1.3631	1.69361	1.90601	1.45671	1.77122	2.58484	1.80565	1.21865	1.38192	1.08248	1.50899	1.05517
	1.58209	1.44048	1.96698	1.70656	3.05487	2.26025	1.48296	1.14571	1.13255	1.01426	1.28323	1.49485
	1.83922	1.72463	1.62394	1.99586	2.42572	2.4927	1.72338	1.16067	1.30356	0.947224	1.0031	1.23285
	1.44471	1.48385	1.70394	1.6042	1.83193	2.79026	1.69654	1.19617	1.41993	1.21253	0.882641	1.34082
	1.54252	1.4794	1.7432	2.41713	1.57406	2.42881	1.59324	1.29638	1.32424	1.18892	0.860953	1.22208
	1.38516	1.48201	1.80575	2.45312	3.18993	1.97529	1.3369	1.1536	1.31571	1.17243	1.99077	1.00025
	1.4161	1.55368	2.25527	1.40276	3.1226	1.98202	1.80231	1.38408	1.41188	1.04388	0.95122	1.30836
	1.32481	1.74726	1.71895	2.58494	2.09374	3.16071	1.77905	1.25443	1.547	0.922124	1.34806	1.00762
	1.92287	1.56114	1.68214	2.46417	1.72776	2.40582	1.94816	1.36304	1.30443	0.891616	1.23942	1.24721
	1.54045	1.92986	1.69442	2.10921	1.43255	1.83465	1.65815	1.3105	1.49073	1.06796	0.966964	1.04144
	1.41952	1.43709	1.53733	1.9147	2.86012	3.4541	1.694	1.23299	1.23119	1.18063	1.00283	1.16744
	1.56271	1.82622	1.8121	1.63269	2.21977	2.8908	1.84071	1.3166	1.19083	0.981791	1.03916	1.35139
	1.90759	1.61576	1.64267	2.60795	2.36123	2.35631	1.3917	1.32572	1.49914	0.926237	1.50869	1.24542
	1.79485	1.52529	1.63457	1.83997	2.88808	1.8965	1.65325	1.26278	1.09322	1.28421	1.07526	0.965534
	1.61115	1.60374	1.48741	1.62316	1.98223	2.82165	1.74965	1.60733	1.28592	0.92629	1.24552	1.18219
	1.60307	1.64067	2.10727	1.80289	3.42499	2.08239	1.46903	1.19424	1.22559	1.28577	1.42157	1.03412
	1.68617	1.47959	1.69894	2.15842	2.40979	2.40844	1.56315	1.28977	1.24884	1.19885	1.29289	1.07932
	1.5312	1.45275	1.60184	2.23193	1.83346	1.9132	1.59948	1.16273	1.20901	1.02635	1.23523	1.33917
	1.58957	1.64636	1.7891	2.06004	2.01305	3.4206	1.37155	1.1539	1.2066	0.913783	1.13038	1.21687
	1.80531	1.53408	1.81139	1.85504	1.61146	2.32449	1.73268	1.31571	1.20501	1.22917	1.39914	1.2987
	1.68469	1.78456	1.66709	1.88547	2.39012	1.89587	1.85448	1.24695	1.49213	1.26408	1.24139	1.03555
	1.71549	1.4484	1.7292	1.51686	2.07749	1.89643	1.95247	1.41866	1.21616	1.33447	1.37738	1.05057
	1.65122	1.65764	1.63869	1.673	2.00887	2.09551	1.62287	1.34176	1.185	1.46102	1.43534	1.2087
	1.67935	1.64245	1.66978	2.10533	1.7568	2.05803	1.56587	1.24911	0.98774	1.01818	1.5595	0.949185
	1.37965	1.6791	1.58925	2.31839	2.74472	2.22338	1.76862	1.22935	1.38047	0.855381	1.32218	1.20914
	1.47897	1.61026	1.91627	1.5697	2.73975	2.61302	1.73147	1.32149	1.44389	1.36981	1.40987	0.997304
	1.46581	1.57154	1.55229	1.51332	1.68442	1.93857	1.94464	1.37219	1.17861	1.34324	1.09714	1.31447
	1.52429	1.54825	1.69436	1.94494	1.73155	2.27825	1.32109	1.37293	1.4964	1.0266	1.29937	1.30088
	1.47397	1.6374	2.92859	1.81912	1.94913	2.61662	1.40753	1.27734	1.32909	1.09104	1.24916	0.99367
	1.63853	1.631	1.59277	1.54896	1.89534	1.60647	1.3154	1.28831	1.11461	1.20599	1.767	1.05848
	1.31668	1.5786	2.29867	1.83675	2.489	1.89727	1.45534	1.41721	1.32457	1.15443	1.14142	1.37506
	1.25532	1.67467	1.74586	1.50428	1.8483	2.47549	1.3756	1.31029	1.31107	1.31676	1.09438	1.27761
	1.33132	1.59003	1.93557	2.05694	1.63763	2.61231	1.51883	1.25586	1.32608	1.22645	1.20653	1.22804
	1.49416	1.28768	1.75127	1.52121	1.70145	1.81567	1.25971	1.23995	1.14179	1.37601	1.56898	1.11304
	1.25585	1.31429	1.77937	1.87487	1.87099	1.90148	1.36764	1.21567	1.29821	1.11908	1.0501	1.22214
	1.47184	1.41034	1.69661	2.23631	2.42577	1.63252	1.32199	1.17139	1.25837	1.15078	1.47633	1.01262
	1.29688	1.28606	1.93559	2.53997	1.74376	2.37965	1.50826	1.28863	1.25224	1.08993	1.26027	1.20876
	1.3736	1.27025	2.26692	2.16474	2.24777	1.74569	1.26383	1.12675	1.17987	1.27914	1.17508	1.2495
	1.51502	1.32023	1.94544	1.37937	2.23956	2.02586	1.21433	1.36493	1.33927	1.20578	1.28574	1.17044
	1.47374	1.25844	1.66884	2.51723	1.88335	1.58739	1.34615	1.20003	1.33335	1.24534	1.21552	1.4402
	1.31954	1.28669	1.80311	1.76045	1.90219	2.56288	1.26953	1.241	1.35639	1.15767	1.18672	1.14807
	1.28239	1.35783	1.67486	2.07273	1.9191	2.14355	1.25193	1.43279	1.32573	1.08004	1.12685	1.36285
	1.22504	1.45294	1.67856	1.67058	2.13416	1.83637	1.44732	1.34043	1.40204	1.05498	1.19481	1.15879
	1.24024	1.32008	1.83787	1.69081	1.73629	1.74653	1.15133	1.41152	1.34984	1.40681	1.24134	1.40392
	1.46857	1.32817	1.821	1.81055	2.3687	1.77941	1.22614	1.47523	1.57758	1.44627	1.67591	1.14082
	1.35139	1.25294	1.83389	1.81987	2.36275	2.02141	1.10681	1.41972	1.40844	1.53053	1.13365	1.30576
	1.31027	1.38523	2.01116	1.5234	1.71019	1.76345	1.29429	1.12039	1.30703	1.32171	1.12544	1.42921
	1.24511	1.46784	1.73435	1.94625	1.86166	2.08592	1.11224	1.26781	1.38661	1.6439	1.39628	1.2306
	1.23664	1.29316	1.71461	2.23292	2.05864	2.24638	1.56575	1.49263	1.31914	1.21648	1.28183	1.24118
	1.17224	1.24892	1.64181	1.25875	1.63133	1.70169	1.16746	1.2806	1.20468	1.26084	2.14333	1.32256
	1.21579	1.25465	1.84404	2.15269	2.10198	1.4351	1.2182	1.45028	1.2016	1.17136	1.47624	1.07778
	1.17636	1.30211	2.08995	1.54546	1.93005	1.90126	1.17978	1.22194	1.36254	1.29173	2.44495	1.50338
	5.86115	1.43091	2.00901	1.69209	2.12426	2.1612	1.41845	1.43213	1.22604	2.07398	1.22227	1.1096
	5.60701	1.34505	1.90015	1.35583	2.05449	1.82578	1.17985	1.27429	1.25406	1.38323	1.28322	1.34109
	7.34333	1.30161	1.90636	1.31718	1.8149	2.07843	1.29436	1.26847	1.34939	1.39045	1.29186	0.956154
	1.75234	1.39579	1.65148	1.91586	2.09383	1.89799	1.40823	1.33185	1.31284	1.15975	1.31416	1.10943
	1.28926	1.45578	1.80255	1.97286	1.67493	1.32374	1.33398	1.3695	1.24448	1.01288	1.77673	1.25162
	1.38236	1.29078	1.89757	1.65058	1.4061	2.0814	1.13557	1.46237	1.35443	1.18538	1.32899	1.12382
	1.23296	1.26297	1.83954	1.8245	1.9256	1.65777	1.12878	1.49208	0.933805	1.10286	1.8194	1.4536
	1.34013	1.50266	1.65319	1.84316	1.96146	1.57528	1.30006	1.16366	1.1615	1.3336	1.12444	1.1162
	1.60408	1.26808	1.64078	1.99353	1.76265	1.73758	1.33271	1.35928	1.17138	1.09799	1.78124	1.57222
	1.44512	1.47877	1.68442	2.18175	1.46472	1.76824	1.24269	1.43006	1.27062	1.66275	1.46411	1.62246
	1.57496	1.38494	2.04734	1.57355	1.50003	2.10244	1.44968	1.21879	1.06289	1.3445	1.05366	1.39814
	1.51632	1.41789	2.1754	2.0626	1.70217	1.81947	1.45148	1.53968	1.29631	1.24782	1.20507	1.18762
	1.19131	1.49051	2.05382	1.32276	2.03103	1.51341	1.35757	1.17972	1.26689	1.21269	1.43359	1.26811
	1.03755	1.26335	1.89774	1.50171	2.13653	1.6881	1.30406	1.49166	1.17801	1.37556	1.74613	1.18736
	1.51227	1.5833	1.86373	1.645	1.80972	1.6481	1.10939	1.43326	1.00655	1.3721	1.20883	1.32447
	1.34102	1.32342	2.37548	2.0173	2.14991	1.99931	1.4252	1.29513	1.15252	1.10969	1.7174	1.25829
	1.3773	1.35402	1.98277	1.71979	1.65472	1.75424	1.13604	1.34439	1.09243	1.45422	1.34369	1.56122
	1.24357	1.19406	2.18166	1.44181	1.9239	2.08715	1.34046	1.3995	1.0855	1.30725	1.14134	1.29953
	1.37372	1.26298	1.58285	1.81461	1.71276	1.44372	1.28074	1.23003	1.24971	1.2168	1.39237	1.07897
	1.43939	1.57453	2.19066	1.78532	2.05494	1.61368	1.30798	1.20541	1.15661	1.45927	1.33596	1.62687
	1.50057	1.24887	1.67268	1.71192	1.90286	1.62064	1.1664	1.46271	1.08235	1.14425	1.09821	1.18228
	1.08207	1.28796	2.23244	1.67272	1.60156	1.54104	1.28702	1.37123	1.13755	1.2103	1.5874	1.15852
	1.47124	1.52091	2.13013	1.85256	2.03599	1.68877	1.08351	1.34155	1.13608	1.46334	1.36947	1.10554
	1.42522	1.35781	2.16267	1.68239	1.96023	1.75417	1.27026	1.21574	1.07759	1.54683	1.40437	1.11968
	1.32364	1.24715	1.78199	1.75099	1.96741	2.13067	1.28041	1.19101	1.02873	1.36772	1.20925	1.91018
	1.34068	1.39173	1.82967	1.8613	1.61114	1.70649	1.24451	1.31745	1.28886	1.39568	1.51373	1.24496
	1.21423	1.49479	2.13676	1.66342	1.75837	1.82872	1.41341	1.43837	1.01211	1.55673	0.99604	1.35767
	1.42046	1.67003	2.17572	2.02894	2.02833	1.63622	1.22691	1.38668	1.24783	1.30825	1.49965	1.655
	1.27241	1.4085	2.04431	1.75041	1.94525	1.63322	1.30071	1.49928	1.13063	1.36225	1.08528	1.65587
	1.12383	1.36312	1.80776	1.75635	2.26483	1.60188	1.14907	1.24658	1.1822	1.71478	1.35515	1.45841
	1.36777	1.66438	2.14715	1.95398	1.98668	1.72363	1.27015	1.42053	1.14983	1.37747	1.3252	1.41158
	1.19724	1.31908	2.27767	1.5955	1.92379	2.30831	1.19623	1.32226	0.930492	1.33314	1.18532	1.25511
	1.34868	1.2843	1.91284	1.7835	1.75128	2.24437	1.29932	1.2885	1.1463	1.37304	1.32899	1.38741
	1.5325	1.47046	2.06823	1.73865	1.68006	1.4829	1.20945	1.22683	1.09205	1.35792	0.946731	1.38913
	1.43812	1.35699	1.56823	1.98766	1.98119	1.97098	1.27472	1.69971	1.18696	1.31337	1.26162	1.2335
	1.33849	1.19647	2.05426	2.00201	2.21465	1.62934	1.16223	1.21234	1.20601	1.26902	1.33589	1.40172
	1.29886	1.47186	1.58383	1.845	1.82204	1.46892	1.299	1.24839	1.03068	1.49631	1.88393	1.56136
	1.43765	1.59858	2.04491	1.86487	1.75126	1.59058	1.18198	1.55167	1.21228	1.09474	1.65185	1.46921
	1.36494	1.16975	1.69907	2.02933	2.10006	1.96574	1.16594	1.21672	1.07792	1.5744	1.28477	1.31464
	1.30525	1.36666	1.98997	1.70783	2.00263	1.75953	1.09829	1.62765	0.941251	1.22091	1.40398	1.30878
	1.406	1.2643	2.48853	1.79378	1.87051	1.60483	1.42388	1.45457	0.988698	1.25622	1.38762	1.26895
	1.22751	1.46935	1.64719	1.88252	1.9561	1.40805	1.18886	1.43475	1.0638	1.30786	1.37235	1.4748
	1.30993	1.52991	2.24351	1.73538	1.7887	1.95354	1.31408	1.69617	0.896015	1.46233	0.976099	1.37555
	1.3224	1.28399	1.84588	1.86755	2.06343	1.82731	1.10041	1.25791	1.07143	1.44251	1.1473	1.28553
	1.53141	1.51974	2.46026	2.00712	2.177	1.79706	1.08236	1.43561	1.0492	1.76639	1.34583	1.19457
	1.2913	1.56172	1.57144	2.13814	1.70653	2.1023	1.46726	1.61347	1.02563	1.41827	1.07023	1.26567
	1.41572	1.35474	2.06987	2.46145	1.74979	1.73601	1.1069	1.6814	1.25871	1.17265	1.72448	1.2845
	1.23323	1.49454	2.44203	1.73179	1.90149	1.78025	1.1674	1.60364	1.11517	1.24815	1.0578	1.36799
	1.39519	1.56805	1.51738	2.22975	2.79496	1.67528	0.958227	1.29979	1.43881	1.49783	1.62901	1.41424
	1.26038	1.39938	2.03868	1.53996	1.84693	1.74524	1.01208	1.27837	1.03517	1.37584	1.23405	1.02995
	1.28626	1.26831	1.59536	1.86094	2.08101	1.79673	0.958361	1.21312	1.1145	1.29648	1.57916	1.6115
	1.16899	1.19612	1.68637	2.05221	1.83003	1.92602	1.01066	1.42713	1.20321	1.22784	1.67896	1.76793
	1.31784	1.33218	1.63653	2.00952	1.90353	2.05993	1.06628	1.25777	1.54134	1.46603	1.65296	1.58915
	1.1838	1.37923	1.67765	1.72686	1.93639	1.72289	0.946969	1.37457	1.24997	1.46201	1.32622	1.71286
	1.24459	1.22852	2.70519	1.83249	1.86531	1.719	1.08958	1.333	1.18212	1.35352	2.16795	1.73458
	1.25933	1.2079	2.43	1.99912	1.9676	1.89927	1.0207	1.24609	1.1726	1.21281	1.73334	1.0836
	1.52266	1.57831	2.11194	1.88023	2.06772	2.00985	1.03333	1.61201	0.841761	1.38582	1.04517	1.65803
	1.38226	1.57076	2.10444	1.70118	2.14802	2.69909	1.07618	1.20646	1.41728	1.30467	1.65907	1.66186
	1.36969	1.08836	1.76884	1.90198	2.10172	2.02213	1.04948	1.4018	1.10968	1.40448	1.12094	1.62525
	1.60385	1.33237	1.8248	1.80056	2.17486	1.95271	1.05999	1.34133	1.16793	1.39191	1.29427	1.32228
	1.36022	1.46133	1.57824	1.90398	1.92979	1.81282	1.05042	1.24214	1.64231	1.31961	1.2903	1.53388
	1.56532	1.44063	1.65243	2.04422	1.71459	2.33022	1.04205	1.58393	1.30251	1.18347	1.02815	1.55567
	1.62609	1.57965	2.5253	1.94755	1.84126	1.82036	1.00233	1.54655	1.26052	1.34746	1.3094	1.47912
	1.21206	1.47868	2.62598	1.93539	1.89452	1.89552	1.11066	1.23601	1.40077	1.19356	1.52771	1.2271
	1.69926	1.30184	1.53086	3.16919	2.74996	1.78101	1.07176	1.27192	1.1679	1.61883	1.37243	1.77071
	1.71797	1.15664	2.03978	2.39838	2.12536	1.94011	0.991587	1.66232	1.35446	1.30868	1.03084	1.1885
	1.65536	1.19435	2.27786	1.83135	1.92911	2.24816	1.00289	1.51293	1.13525	1.27512	1.51538	1.00947
	1.68612	1.26303	2.38907	1.82312	1.99264	2.07777	1.03007	1.52071	1.17791	1.22672	1.5798	1.00087
	1.67875	1.28068	1.68544	1.92993	2.14245	2.88573	1.04851	1.55805	1.40044	1.28954	1.21698	1.19874
	1.62191	1.1725	1.63842	2.23284	1.6926	1.95284	1.06399	1.69736	1.05488	1.6518	1.21848	0.984675
	1.87034	1.20117	2.19576	1.87119	3.06237	1.91878	1.0148	1.31682	1.38192	1.08248	1.50899	1.05517
	1.72835	1.37612	1.82307	2.77371	3.32794	2.7862	0.978356	1.46751	1.13255	1.01426	1.28323	1.49485
	1.50783	1.29293	1.62747	1.76246	1.78706	2.00237	1.00665	1.48889	1.30356	0.947224	1.0031	1.23285
	1.36717	1.36628	2.8154	1.85334	2.01393	1.96654	0.910068	1.236	1.41993	1.21253	0.882641	1.34082
	1.25226	1.2108	1.83918	1.97913	2.0024	2.04328	1.08944	1.40389	1.32424	1.18892	0.860953	1.22208
	1.63592	1.25626	2.47581	2.19496	2.49694	1.94478	0.94054	1.58652	1.31571	1.17243	1.99077	1.00025
	1.2197	1.21203	2.52236	1.77026	1.83367	1.89865	0.953722	1.71499	1.41188	1.04388	0.95122	1.30836
	1.6845	1.1657	1.73113	2.03657	2.03961	1.81844	0.937699	1.36193	1.547	0.922124	1.34806	1.00762
	1.69424	1.36548	2.85161	2.01254	1.76576	2.9105	1.10408	1.61184	1.30443	0.891616	1.23942	1.24721
	1.83592	1.18593	1.78614	1.72506	2.68745	2.00689	0.967861	1.50622	1.49073	1.06796	0.966964	1.04144
	1.80093	1.34087	1.61083	1.97602	1.79194	2.40563	1.01637	1.58815	1.23119	1.18063	1.00283	1.16744
	1.75515	1.10676	1.58084	1.86469	2.39121	1.90565	0.914642	1.35344	1.19083	0.981791	1.03916	1.35139
	1.87805	1.18142	1.44722	1.88326	2.36709	1.9189	1.01777	1.52643	1.49914	0.926237	1.50869	1.24542
	1.10775	1.15903	1.76013	2.2912	1.78215	2.02715	1.04441	1.45593	1.09322	1.28421	1.07526	0.965534
	1.5942	1.22038	2.52754	1.89973	1.86093	2.29432	0.892232	1.5926	1.28592	0.92629	1.24552	1.18219
	1.87906	1.16268	1.61889	1.72691	2.10118	1.90844	0.951436	1.4027	1.22559	1.28577	1.42157	1.03412
	1.8008	1.2279	1.46783	1.86403	1.98095	2.20084	0.929137	1.3716	1.24884	1.19885	1.29289	1.07932
	1.47393	1.14879	1.81494	1.91118	1.86019	2.22965	0.878213	1.60196	1.20901	1.02635	1.23523	1.33917
	1.99659	1.18872	2.87749	2.27096	2.17598	1.89983	0.887733	1.48528	1.2066	0.913783	1.13038	1.21687
	1.02393	1.22414	2.41539	2.34806	2.36558	2.14682	0.900419	1.40257	1.20501	1.22917	1.39914	1.2987
	1.61809	1.19241	1.69756	2.07673	1.98665	2.34273		1.43183	1.49213	1.26408	1.24139	1.03555
	1.9759	1.09456	1.7271	2.27555	2.14794	2.02601		1.33346	1.21616	1.33447	1.37738	1.05057
	1.63888	1.21452	1.73705	2.73637	1.66175	2.28144		1.38881	1.185	1.46102	1.43534	1.2087
	2.18787	1.29375	2.64073	2.16022	1.87823	2.55612		1.72718	0.98774	1.01818	1.5595	0.949185
	1.19593	1.26512	1.76532	2.05169	2.26035	2.1424		1.47424	1.38047	0.855381	1.32218	1.20914
	2.09524	1.04945	1.69195	1.78021	2.82952	2.72165		1.35489	1.44389	1.36981	1.40987	0.997304
	2.11703	1.20748	1.5491	2.34145	1.97209	1.91151		1.55251	1.17861	1.34324	1.09714	1.31447
	2.32926	1.11896	1.59326	2.8511	2.38333	1.94735		1.61422	1.4964	1.0266	1.29937	1.30088
	2.05903	1.21808	2.61507	1.77957	3.06829	2.74087		1.36498	1.32909	1.09104	1.24916	0.99367
	1.5556	1.08748	1.63088	2.6312	2.34537	2.08241		1.39206	1.11461	1.20599	1.767	1.05848
	2.10659	1.15067	2.23227	1.69886	2.18643	2.63929		1.35854	1.32457	1.15443	1.14142	1.37506
	1.45623	1.29432	1.73149	2.29546	1.70753	2.44403		1.45614	1.31107	1.31676	1.09438	1.27761
	1.97704	1.13177	1.44275	2.39216	2.78865	2.2674		1.33764	1.32608	1.22645	1.20653	1.22804
	1.27686	1.10168	2.23583	2.07668	1.70721	2.13427		1.40859	1.14179	1.37601	1.56898	1.11304
	1.23275	1.35191	1.64715	2.43024	1.79152	2.32013		1.35339	1.29821	1.11908	1.0501	1.22214
	1.56489	1.27684	1.61012	2.3472	2.58266	2.34362		1.47164	1.25837	1.15078	1.47633	1.01262
	1.77495	1.14858	1.44191	2.31973	1.76899	2.00484		1.44633	1.25224	1.08993	1.26027	1.20876
	2.15738	1.2394	2.33978	2.59832	2.87902	2.11384		1.27274	1.17987	1.27914	1.17508	1.2495
	2.14412	1.08845	2.53804	2.03494	2.33931	2.34241		1.32968	1.33927	1.20578	1.28574	1.17044
	1.40478	1.01665	2.24451	2.58987	2.61045	2.23264		1.32201	1.33335	1.24534	1.21552	1.4402
	2.17397	1.27214	1.41326	2.8703	2.72568	14.0551		1.37143	1.35639	1.15767	1.18672	1.14807
	1.18298	1.22407	1.73984	2.02991	2.27261	1.9289		1.45334	1.32573	1.08004	1.12685	1.36285
	2.15145	1.04739	2.34264	1.62835	2.74408	2.22695		1.32854	1.40204	1.05498	1.19481	1.15879
	1.56953	1.19779	1.57126	2.34715	2.49411	2.45911		1.55044	1.34984	1.40681	1.24134	1.40392
	1.40877	1.18502	1.93605	2.69774	2.61438	2.65491		1.48521	1.57758	1.44627	1.67591	1.14082
	1.90317	0.920847	1.51967	1.94632	2.77919	2.76366		1.50767	1.40844	1.53053	1.13365	1.30576
	2.07892	1.1385	1.87146	2.31294	2.29195	1.9421		1.63036	1.30703	1.32171	1.12544	1.42921
	1.73914	0.920654	1.68991	2.20286	1.95327	2.37039		1.38949	1.38661	1.6439	1.39628	1.2306
	2.1423	1.16173	1.58287	2.84619	2.00719	2.58914		1.31914	1.31914	1.21648	1.28183	1.24118
	1.40191	1.22624	1.7129	2.04407	2.19096	2.52098		1.56154	1.20468	1.26084	2.14333	1.32256
	2.42774	0.98131	1.87438	2.03976	1.88135	2.98798		1.43719	1.2016	1.17136	1.47624	1.07778
	1.58325	1.23461	1.7587	2.64816	1.70917	2.21822		1.67864	1.36254	1.29173	2.44495	1.50338
	1.60317	1.36291	1.68806	2.35747	2.32624	2.26197		1.79643	1.22604	2.07398	1.22227	1.1096
	1.56327	1.19666	1.97549	2.20001	2.64759	2.20607		1.54584	1.25406	1.38323	1.28322	1.34109
	1.25397	1.36078	1.68178	2.66258	2.24304	2.21038		1.67768	1.34939	1.39045	1.29186	0.956154
	2.05943	1.31232	1.73905	1.90191	2.9418	2.61186		1.81175	1.31284	1.15975	1.31416	1.10943
	1.38215	1.38767	1.8723	2.11921	2.32477	1.9692		1.70313	1.33737	1.01288	1.77673	1.25162
	1.95117	1.3157	1.59058	1.82775	2.84885	2.13689		1.64616	1.157	1.18538	1.32899	1.12382
	1.54232	1.16554	1.96661	2.24324	3.05491	2.67041		1.65502	1.31596	1.10286	1.8194	1.4536
	1.2514	1.11551	1.59688	1.98393	2.03549	2.44119		1.51704	1.3726	1.3336	1.12444	1.1162
	1.71528	1.17086	1.82212	2.64317	2.3282	2.3843		1.75607	1.21419	1.09799	1.78124	1.57222
	1.64844	1.2038	1.73526	1.74568	2.98052	2.67615		1.69015	1.29362	1.66275	1.46411	1.62246
	1.67637	1.16128	1.52216	2.46981	2.64282	2.3848		1.91062	1.25702	1.3445	1.05366	1.39814
	1.8148	1.07218	1.78624	1.67824	2.31622	2.16937		1.87196	1.31327	1.24782	1.20507	1.18762
	1.4124	1.06903	1.75405	2.07791	2.01763	2.81225		1.75057	1.2807	1.21269	1.43359	1.26811
	1.44438	1.04677	1.75745	2.92357	2.80043	2.74493		1.79207	1.27786	1.37556	1.74613	1.18736
	1.67515	0.978971	1.90396	2.44404	2.39612	2.03665		1.54932	1.37143	1.3721	1.20883	1.32447
	1.38843	1.1134	1.6637	2.71716	2.58178	2.71551		1.75142	1.24526	1.10969	1.7174	1.25829
	1.25332	1.04595	1.66684	2.75173	2.03474	2.26059		1.66208	1.25214	1.45422	1.34369	1.56122
	1.38194	1.09924	1.6637	2.80934	2.81387	2.3524		1.57838	1.18751	1.30725	1.14134	1.29953
	1.32692	1.10621	1.62899	1.74656	1.65259	2.41243		1.73068	1.31433	1.2168	1.39237	1.07897
	1.22942	1.0373	1.61593	1.73219	2.8911	2.86967		1.91416	1.31639	1.45927	1.33596	1.62687
	1.43269	1.03526	1.85626	3.02597	1.86639	2.70115		1.56723	1.13402	1.14425	1.09821	1.18228
	1.56384	1.01432	1.72073	1.81167	2.04344	2.61901		1.72608	1.0943	1.2103	1.5874	1.15852
	1.46496	1.06991	1.72278	3.26087	2.23291	2.05293		1.55015	1.33195	1.46334	1.36947	1.10554
	1.87435	0.980144	1.90622	2.43767	2.00202	1.80886		1.46994	1.45234	1.54683	1.40437	1.11968
	1.67999	0.989631	1.80907	2.55237	2.95471	2.14495		1.73996	1.12943	1.36772	1.20925	1.91018
	1.41311	1.24719	1.96939	2.53947	2.73408	2.55943		1.81901	1.23336	1.39568	1.51373	1.24496
	1.7745	0.992957	1.9313	1.7536	2.43456	2.82406		1.5782	1.29367	1.55673	0.99604	1.35767
	1.63634	1.09723	1.90047	1.77831	2.87186	1.86666		1.72931	1.13859	1.30825	1.49965	1.655
	1.58476	0.960914	1.89156	2.45645	3.30134	1.71257		1.58053	1.26172	1.36225	1.08528	1.65587
	1.64123	1.0206	1.82219	1.84309	2.5355	3.17974		1.61297	1.44284	1.71478	1.35515	1.45841
	1.9138	1.07356	1.87082	1.66543	1.79182	2.64336		1.58051	1.27644	1.37747	1.3252	1.41158
	1.44812	1.01732	1.66757	1.8797	3.12289	3.17392		1.74753	1.24821	1.33314	1.18532	1.25511
	1.90756	0.983069	1.95947	2.90235	1.77267	2.66258		1.65618	1.40871	1.37304	1.32899	1.38741
	1.51342	1.07262	1.91145	3.08731	2.83471	2.89523		1.56991	1.20748	1.35792	0.946731	1.38913
	1.56422	0.966925	1.83087	3.22867	3.45031	1.82799		1.55957	1.16833	1.31337	1.26162	1.2335
	1.46699	1.44478	1.21065	2.18815	3.44879	2.63846		1.46921	1.27103	1.26902	1.33589	1.40172
	1.54656	1.59117	1.29232	1.63083	1.80854	1.91373		1.59199	1.21429	1.49631	1.88393	1.56136
	1.38931	1.42173	1.2018	1.82333	1.78587	2.84054		1.73571	1.14413	1.09474	1.65185	1.46921
	1.6781	1.49205	1.39059	1.62769	3.00651	1.91755		1.60436	1.42986	1.5744	1.28477	1.31464
	1.58382	1.47801	1.26776	2.91425	1.82612	1.78199		1.63198	1.21428	1.22091	1.40398	1.30878
	1.70168	1.20043	1.54939	1.64847	3.2061	2.90122		1.65998	1.17306	1.25622	1.38762	1.26895
	2.17998	1.21093	1.24156	2.18271	2.22058	1.71641		1.60925	1.49457	1.30786	1.37235	1.4748
	1.73215	1.55171	1.10864	1.87439	2.80034	2.26071		1.77324	1.55182	1.46233	0.976099	1.37555
	1.80356	1.39264	1.4831	2.49713	1.81017	2.41999		1.52861	1.57153	1.44251	1.1473	1.28553
	1.44136	1.40595	1.16825	1.91247	1.64858	3.09544		1.3883	1.41971	1.76639	1.34583	1.19457
	1.44332	1.68416	1.35299	2.15457	3.25731	2.38263		1.50904	1.50019	1.41827	1.07023	1.26567
	2.01592	1.59987	1.3406	1.84092	3.37852	1.8504		1.85084	1.50039	1.17265	1.72448	1.2845
	1.81346	1.46774	1.40696	1.67034	1.78155	2.12901		1.7616	1.42325	1.24815	1.0578	1.36799
	1.62942	1.24695	1.47801	2.85923	2.20159	2.97439		1.61784	1.5305	1.49783	1.62901	1.41424
	1.80519	1.48242	1.37072	3.19594	1.69391	2.71504		1.46769	1.57108	1.37584	1.23405	1.02995
	1.40314	1.5472	1.41742	1.96742	1.83404	1.85898		1.6782	1.44084	1.29648	1.57916	1.6115
	1.50229	1.53695	1.10801	1.86314	2.66507	2.08065		1.83597	1.53954	1.22784	1.67896	1.76793
	1.83171	1.4379	1.41544	1.90475	2.74807	1.85328		1.59238	1.47148	1.46603	1.65296	1.58915
	1.74602	1.41736	1.50114	3.00242	1.84961	3.24245		1.62764	1.53009	1.46201	1.32622	1.71286
	1.68137	1.62437	1.44836	1.74805	2.48749	2.60181		1.45985	1.37588	1.35352	2.16795	1.73458
	1.87929	1.56901	1.46401	2.87703	3.43097	3.1627		1.76918	1.46392	1.21281	1.73334	1.0836
	1.6108	1.46409	1.27776	3.16469	3.8755	2.70308		1.67777	1.56218	1.38582	1.04517	1.65803
	1.51712	2.07054	1.5095	2.16841	1.64872	3.24328		1.41434	1.45255	1.30467	1.65907	1.66186
	1.55014	1.54639	1.13478	1.91129	1.77386	3.38188		1.54717	1.4424	1.40448	1.41074	1.62525
	1.5655	1.90879	1.65897	1.79193	3.28917	1.83525		1.40097	1.36109	1.39191	1.36714	1.32228
	1.79208	1.72976	1.37064	2.22304	1.94555	1.53587		1.69501	1.5682	1.31961	1.44458	1.53388
	1.57128	1.73129	2.0382	3.56027	2.59778	1.83143		1.61543	1.8085	1.18347	1.37158	1.55567
	1.49685	2.12032	1.18811	3.17331	2.79072	1.89024		1.61099	1.74013	1.34746	2.3909	1.47912
	1.6063	1.57952	1.35134	1.87281	3.53751	3.05668		1.61335	1.27719	1.19356	2.03071	1.2271
	1.72764	1.40808	1.4281	1.7813	1.66399	1.95358		1.55746	1.46693	1.61883	1.55496	1.77071
	1.60008	1.40237	1.6571	1.73436	1.9948	1.91408		1.43997	1.35789	1.30868	1.73863	1.65576
	1.72117	1.35886	1.07592	1.95479	1.7722	2.07735		1.63185	1.69502	1.27512	1.78688	1.81262
	1.55608	1.5107	1.76832	2.57096	3.36342	2.57626		1.5488	1.68922	1.22672	1.3442	1.28441
	1.5649	1.55276	1.73608	2.134	2.73273	3.19418		1.63245	1.66486	1.28954	1.38538	1.53082
	1.6416	1.67297	1.48311	1.76956	1.96019	2.31619		1.76664	1.38316	1.6518	1.58545	1.44435
	1.81053	1.40907	1.32182	2.64803	3.3564	1.8029		1.6462	1.67517	1.25379	1.24291	1.52367
	1.58137	2.04568	1.73013	1.76033	3.65988	2.88885		1.71726	1.58505	1.15378	1.44897	1.74865
	1.49656	1.78436	1.84938	1.98803	3.30272	3.45722		1.53013	1.58653	1.24022	2.14859	1.30059
	1.59507	1.71009	1.85602	2.06564	1.59007	2.10036		1.55813	1.6817	1.40387	1.51803	1.32149
	1.64593	1.68318	1.62932	2.29092	3.76578	3.30385		1.50599	1.34539	1.12196	1.0016	1.63119
	1.5803	1.30703	1.92827	2.60643	2.15871	1.54003		1.51893	1.67897	1.25563	1.56453	1.79
	1.50225	1.87308	1.1284	2.98104	1.9046	1.81072		1.6607	1.41174	1.17486	1.16826	1.40307
	1.49376	1.36862	1.38587	1.56613	1.91737	2.97826		1.62943	1.48856	1.47282	1.35535	1.45851
	1.60375	1.75721	1.82616	2.57877	2.84275	1.70052		1.47348	1.30076	1.56527	1.62495	1.51483
	1.84798	1.55888	1.9949	1.86595	1.65916	2.47937		1.63079	1.391	1.57115	1.15952	1.16601
	1.54968	1.90103	1.99217	1.771	3.16454	2.09151		1.53417	1.44176	1.25927	1.78171	1.39774
	1.68405	1.93933	1.77321	1.76626	2.1303	1.94769		1.53421	1.4763	1.22757	1.45122	1.56173
	1.8024	1.79825	1.34252	2.33688	1.70102	2.9072		1.75607	1.4284	1.07706	1.33519	1.4582
	2.00443	1.61754	1.17483	2.324	2.03654	1.77744		1.54176	1.43581	1.66371	1.14698	1.38695
	1.75388	1.77879	2.01989	2.03597	2.19669	2.16179		1.67347	1.32742	1.14125	1.49201	1.33605
	1.27614	1.81312	2.06762	2.42479	2.78568	2.29867		1.64197	1.55633	1.41028	1.71506	1.52056
	2.78005	1.31682	1.84175	2.01128	1.98022	2.61131		1.55621	1.40718	1.35822	1.49543	1.62263
	1.61427	1.57409	1.55855	1.80183	2.0547	3.04807		1.7157	1.49033	1.13987	1.29605	1.39729
	1.74973	1.55452	1.50759	1.59767	3.20004	2.55431		1.76178	1.24941	1.22606	1.21127	1.40879
	1.94218	1.97288	1.05218	1.94817	2.83965	1.96565		1.62475	1.46576	1.22274	2.16351	1.3626
	1.85314	1.94526	1.26593	1.84778	1.73418	1.82944		1.42899	1.37536	1.1977	1.36233	1.53352
	1.83868	1.72886	1.72946	2.11986	2.48452	1.88355		1.71977	1.38697	1.52177	1.19947	1.33622
	2.16838	2.13034	1.53012	1.92864	2.64721	1.92539		1.537	1.67089	1.4216	1.06347	1.34832
	1.88705	1.6653	1.75279	2.18423	1.98876	1.89468		1.7219	1.53417	1.55477	1.50077	1.0843
	1.83306	1.71652	2.00196	1.81516	2.063	1.93136		1.70533	1.36261	1.20446	1.9521	1.61162
	1.55391	1.76387	1.41579	1.9412	2.07077	2.08802		1.53454	1.34217	1.30649	1.18751	1.42589
	1.89845	2.13767	1.6369	1.90651	2.0612	1.89808		1.63409	1.32407	1.58684	1.72981	1.67882
	1.60383	1.73981	1.52429	1.94171	2.55504	2.30969		1.57196	1.34256	1.33119	1.05254	1.53551
	1.48959	1.87185	1.69648	1.93476	2.22097	1.97359		1.70668	1.32708	1.6501	1.23819	1.53892
	2.19663	1.41765	1.42957	1.96798	1.96452	1.85255		1.43848	1.49546	1.65888	1.4426	1.53768
	2.34994	1.63605	1.51356	1.85201	2.20863	2.00272		1.57227	1.49662	1.27835	2.2054	1.06326
	1.64997	1.65149	1.85873	1.83377	1.8983	1.65304		1.35753	1.3748	1.32822	1.36849	1.23108
	1.91565	1.5332	1.72106	2.21295	2.14089	1.87349		1.75372	1.31876	1.39041	2.28961	1.41483
	2.10928	1.35775	1.36504	1.77539	2.10098	2.03539		1.44288	1.40285	1.25859	2.11933	1.3114
	1.51814	1.68759	1.51897	1.86072	2.07065	2.0643		1.66125	1.49506	1.60743	1.1981	1.54423
	1.97531	1.29793	1.63712	1.88697	1.98795	1.99589		1.63092	1.43598	1.35411	1.33623	1.49622
	1.61168	1.57796	1.7399	1.882	2.14977	1.88238		1.51654	1.39048	1.43105	1.50481	1.49118
	1.7893	1.86013	1.54321	1.92776	2.45432	1.78129		1.49215	1.36327	1.5556	1.26083	1.48241
	1.87565	1.77632	1.59872	1.62686	2.0768	1.87877		1.4573	1.66581	1.44255	1.76326	1.80129
	1.63443	1.3272	1.41924	1.88835	1.91839	1.79883		1.50615	1.4671	1.59089	1.64714	1.58818
	2.10032	1.40659	1.63944	1.18195	2.08629	2.23418		1.62456	1.26155	1.61381	1.46272	1.52731
	2.17125	2.04597	1.46097	1.19299	1.95227	2.12556		1.61248	1.33528	1.37624	1.59019	1.44567
	1.98837	1.90248	1.45406	1.28738	2.12622	2.35171		1.72415	1.42716	1.42407	1.51772	1.49995
	2.34901	1.6142	1.43049	1.28815	2.0413	2.31234		1.44608	1.43455	1.58319	1.77971	1.68059
	2.11705	1.6904	1.56964	1.53586	1.04939	2.00477		1.39904	1.52159	1.30203	1.41438	1.93918
	1.64492	1.31244	1.19694	1.68472	1.09985	2.1754		1.67113	1.58141	1.26992	1.68806	1.52367
	1.99607	1.74683	1.41477	1.71588	1.25285	2.04122		1.65912	1.52608	1.53455	1.57739	1.62384
	1.68925	1.35344	1.43692	1.23741	1.21089	1.75906		1.48814	1.49606	1.80451	1.82324	1.53289
	2.14239	1.87861	1.1607	1.42984	1.50877	2.11588		1.4738	1.46142	1.65055	1.7358	1.53866
	1.85526	1.50488	1.34383	1.55401	1.1903	1.79124		1.82254	1.45973	1.41773	1.73679	1.87935
	1.71845	1.70401	1.29421	1.38357	1.49465	2.13075		1.52389	1.55946	1.52654	1.55971	1.74104
	1.7706	1.90223	1.36709	1.67797	1.07221	1.94059		1.78556	1.5897	1.85883	1.69545	1.66072
	1.59519	1.36904	1.18928	1.72183	1.26353	1.95105		1.50394	1.68478	1.7121	1.92151	1.51287
	1.80476	1.26889	1.34802	1.14812	1.77665	1.99932		1.44503	1.41013	1.62343	1.47408	1.45802
	1.67698	1.74435	1.3705	1.51395	1.38152	1.84043		1.50087	1.63999	1.82105	1.64763	1.6482
	1.67015	1.39887	1.06678	1.67749	1.48316	1.71521		1.52022	1.34891	1.61366	1.50114	1.65325
	1.91848	2.0813	1.16405	1.51936	1.40157	2.04358		1.54136	1.49404	1.64218	1.59487	1.5277
	2.18522	1.67607	1.4183	1.67793	1.39933	1.96655		1.46839	1.31829	1.86545	1.72137	1.60165
	1.55861	1.39286	1.28886	1.74182	1.63717	1.78148		1.49875	1.58316	1.59853	1.73363	1.63632
	1.93496	1.33621	1.40195	1.81195	1.17599	1.89703		1.40289	1.46099	1.60286	1.67405	1.57062
	1.50867	1.41804	1.28676	1.62911	1.69364	2.10824		1.57132	1.56413	1.77808	1.46696	1.60819
	2.35133	1.69413	1.25573	1.28601	1.52127	1.63047		1.58869	1.62034	1.95875	1.74202	1.5816
	2.03748	1.53416	1.37675	1.67803	1.5419	1.715		1.45804	1.54528	1.39909	2.30367	1.6483
	2.31321	1.50009	1.36631	1.34888	1.58281	1.70454		1.7186	1.65064	1.57608	1.46006	2.02355
	1.47231	1.96136	1.38884	1.8341	1.85991	1.74506		1.60962	1.23202	1.54288	1.82697	1.60936
	1.55409	2.23678	1.37966	1.82973	1.23455	1.89057		1.64996	1.50308	1.43587	1.78942	1.49101
	2.12939	1.41389	1.30696	1.75595	2.07381	2.41099		1.81932	1.53141	1.4903	1.91943	1.56534
	2.10143	1.54709	1.09626	1.46752	1.86223	1.78805		1.51639	1.54425	1.46576	1.69287	1.52518
	1.55641	1.79277	0.960487	1.28851	1.35287	1.44572		1.117	1.36131	1.48199	1.54012	1.49184
	1.89497	1.7347	1.04751	1.55039	1.86458	1.43535		1.29546	1.46253	1.51324	1.36378	1.5758
	1.96799	1.70206	0.987037	1.64766	2.2733	1.40818		1.1301	1.37558	1.34007	1.56461	1.74358
	1.94372	1.77802	1.11195	2.04346	1.85422	1.32576		1.29422	1.71718	1.52419	1.97385	1.77494
	2.55582	1.59875	1.06123	1.67561	1.85394	1.625		1.33997	1.323	1.62168	1.88611	2.09221
	1.46994	1.64003	0.943645	2.21906	1.82644	1.57837		1.12663	1.2991	1.46169	2.07399	1.86436
	2.48003	1.98155	1.02759	1.98415	2.08587	1.43255		1.22626	1.45592	1.59065	2.04974	1.59091
	1.5926	1.26741	0.976621	2.19559	1.87198	1.42161		1.14622	1.22842	1.57849	1.66436	1.53956
	1.65961	1.58054	1.06122	2.02487	1.79959	1.48183		1.36052	1.40259	1.54887	1.56189	1.51117
	2.4833	2.30897	0.969493	2.00507	1.92148	1.45503		1.11162	1.31478	1.47699	1.91816	1.84004
	1.6299	1.89139	1.08864	1.74363	1.17647	1.68642		1.14555	1.56933	1.59588	1.7046	1.5806
	1.50256	1.56981	1.05585	1.66808	1.80591	1.52926		1.20007	1.60429	1.53683	1.93898	1.57091
	2.72228	1.46144	1.12504	1.15199	2.1607	1.60024		1.03878	1.45672	1.63834	1.75573	1.9857
	1.91687	2.09821	1.04153	1.99961	2.31219	1.60818		1.12919	1.56711	1.67204	1.49013	1.6469
	1.41821	1.77749	1.02345	2.01973	1.45196	1.84901		1.14268	1.40148	1.47511	2.0289	1.60935
	1.4711	2.05016	1.00683	2.2227	1.22761	1.88327		1.35649	1.44869	1.41356	1.52295	1.36367
	2.3601	1.38669	1.04698	1.74368	1.64492	1.82345		1.0982	1.52381	1.56567	1.63229	1.75849
	1.72976	1.75032	1.09366	2.07621	2.29637	1.64457		1.03049	1.79933	1.58085	1.56735	1.33098
	1.6993	1.49294	1.1219	2.26619	2.08726	1.73567		1.18364	1.36759	1.29723	1.4163	1.50153
	1.66815	1.74068	1.13755	2.34361	2.12025	1.8213		1.24437	1.45184	1.52929	1.42192	1.35519
	1.7091	1.59936	0.926724	1.88212	2.21347	1.57885		1.22096	1.42516	1.45633	1.59217	1.62966
	1.49265	1.32694	1.01801	1.66077	2.23216	1.50717		1.16218	1.36956	1.50019	1.5357	1.66148
	2.47595	1.33828	1.07612	1.61725	2.45724	1.52956		1.23212	1.56285	1.46848	1.64308	1.5556
	2.05463	1.41042	1.02671	2.61496	2.48779	1.98245		1.21328	1.55674	1.2366	1.50363	1.84397
	1.98627	1.77374	1.02814	2.12129	2.09446	1.37964		1.10254	1.39955	1.39534	1.49115	1.56979
	1.6939	1.59864	0.975558	1.20308	2.33408	1.66123		1.17577	1.53017	1.65686	1.54687	1.66925
	1.8291	1.65909	0.922337	1.62334	1.31124	1.74028		1.23233	1.73344	1.2483	1.51034	1.58235
	1.52868	1.41774	1.02232	2.05602	2.22094	1.8151		1.19709	1.62014	1.6757	1.59142	1.61205
	2.14076	1.41093	1.06472	2.41048	1.66369	1.84582		1.33496	1.45547	1.39768	2.1062	1.48401
	1.65907	1.28184	1.04685	1.56187	1.76436	1.7349		1.09409	1.53722	1.36416	1.65045	1.44684
	1.8195	1.65515	1.06525	1.84695	2.35333	2.03866		1.15172	1.44576	1.38916	1.69091	1.89129
	2.32695	1.69996	0.988657	2.36068	2.22213	1.58198		1.15737	1.47814	1.36323	1.63206	1.64988
	1.91912	1.30301	0.899152	1.80675	1.23638	1.48807		1.07802	1.47526	1.5839	1.75547	1.63473
	2.50608	1.70662	1.05909	1.26662	1.94902	1.62061		1.28974	1.88903	1.54244	1.55526	1.46084
	1.81869	1.20166	0.998607	1.71492	2.70481	1.61858		1.15984	2.25668	1.317	1.64244	1.44417
	1.42211	1.54277	1.10165	2.5116	2.54845	1.85524		1.02599	2.06403	1.72076	1.86891	1.52424
	1.58678	1.82061	0.873872	1.41315	1.7318	1.92366		1.32289	1.74278	1.38259	1.54633	1.7038
	2.15401	1.59737	0.988088	1.55705	1.77603	2.09208		1.20641	1.5323	1.36602	1.46603	1.46368
	2.12118	1.83171	0.84469	2.46215	2.42408	1.47534		1.26915	1.57926	1.54523	1.8333	1.55514
	1.59393	1.40024	1.16269	2.62609	2.94775	2.32859		1.15453	2.03518	1.3807	1.76735	1.47762
	2.44508	1.39988	1.10318	1.70939	1.85906	2.51644		1.48349	1.81803	1.65251	1.71403	1.57055
	1.7886	1.33525	1.2887	1.30904	1.60303	2.23654		1.17682	1.64686	1.6047	1.89952	1.54245
	1.49944	1.38895	0.971876	1.69395	1.6216	2.04242		1.33047	1.55488	1.5211	1.75328	1.51751
	2.06442	1.28828	0.991684	1.45865	2.81657	2.37562		1.07616	1.54005	1.62342	1.67723	1.58597
	2.34241	1.51743	0.942704	1.97672	2.06443	1.63006		1.26433	1.56514	1.37764	1.65007	2.03337
	1.54508	1.70541	1.0354	1.4953	2.69166	2.70489		1.32238	1.59614	1.63104	1.69768	1.39771
	1.7264	1.72459	1.11275	1.53162	1.42762	2.36611		1.44151	1.64098	1.71579	1.26247	1.80375
	1.92804	1.5419	0.908635	2.28397	1.7427	2.20443		1.09909	1.54246	1.53003	1.69753	1.46374
	1.47715	1.2725	1.02711	1.62951	1.75868	2.5946		1.11792	1.68197	1.4048	1.73233	1.55922
	2.04039	1.45633	1.1297	2.22472	2.14548	1.95644		1.18493	1.77812	1.3432	1.42812	1.26514
	2.02639	1.47932	0.909981	1.19533	1.81271	2.0652		1.19426	1.73399	1.78494	1.56692	1.4626
	1.45209	1.51863	0.993069	1.44459	2.55164	1.48623		1.17818	1.75091	2.02094	1.58381	1.37732
	1.40361	1.39038	1.05701	1.5566	1.78751	1.60669		1.4441	1.78767	1.56767	1.82872	1.38259
	1.46178	1.61205	1.20861	1.79607	1.77619	1.87415		1.12882	1.73563	1.38094	1.60627	1.82916
	1.52912	1.56581	1.05838	2.01707	2.09761	1.71749		1.15597	2.02046	1.43453	1.4799	1.54728
	1.44162	1.73479	1.04713	2.06129	1.74312	2.12527		1.04121	1.79881	1.81524	1.51633	1.36017
	1.43311	1.47316	1.28406	1.57622	1.82574	2.44227		1.24093	1.86323	1.99885	1.59366	1.29601
	1.69454	1.41575	1.09074	1.51006	1.48323	1.8583		1.36597	1.68122	1.28603	1.55746	1.48222
	1.96394	1.49137	1.10524	1.79814	2.19115	2.45335		1.30935	1.63362	1.48666	1.76348	1.54758
	1.51881	1.63199	1.02805	1.55897	1.65625	1.97811		1.1492	1.58245	1.4197	1.62087	2.0749
	1.65511	1.44116	0.887843	1.2353	1.68271	1.5915		1.08324	1.91706	1.747	1.9914	1.82927
	1.70056	1.41792	1.02955	1.39318	2.13522	2.39201		1.10637	1.81081	1.55851	1.89501	2.10536
	1.4801	1.46728	1.08519	1.44637	1.87413	2.14892		1.19588	1.81233	1.37112	1.81264	1.56133
	1.8156	1.44589	1.13228	1.58685	1.6916	1.52692		1.22002	2.0072	1.69486	1.60544	1.56589
	1.31066	1.66789	1.01616	1.66262	2.11918	1.71887		1.30846	1.78244	1.66487	2.05141	1.3962
	1.85188	1.56414	0.994131	1.50389	1.9845	2.04115		1.03316	1.44623	1.42789	1.80736	1.56579
	2.1228	1.28422	1.10344	1.33655	1.85893	2.78217		1.13224	1.91509	1.45476	1.35387	1.39301
	1.72417	1.72484	1.07964	1.65233	1.63553	1.65819		1.0513	1.69867	1.48384	1.94623	1.92818
	1.349	1.45289	1.04479	1.50164	1.88803	2.6981		1.23326	1.63846	1.637	1.5883	1.5656
	1.30366	1.53844	1.04628	1.18988	1.77313	1.88597		1.1122	1.93622	1.49996	1.25111	1.47436
	1.5042	1.49116	0.965522	1.48191	1.48147	2.7362		1.13853	1.65928	1.54167	2.41655	1.97808
	1.61485	1.5551	0.971303	1.43366	1.66023	1.68539		1.16507	1.69451	1.69115	1.96489	1.51905
	1.75116	1.59627	1.01719	1.41344	1.61634	1.91016		1.18291	2.09858	1.37389	1.82919	1.83393
	1.43683	1.56101	1.12787	1.39035	1.4513	1.66145		1.13373	1.68568	1.33093	1.86402	1.45744
	1.34302	1.35534	0.917797	1.39707	1.64675	1.8383		1.34601	1.59682	1.55738	1.67965	1.50106
	1.70263	1.22461	1.03862	1.51956	1.63945	1.66067		1.20966	1.47384	1.3603	1.11702	1.80934
	1.97542	1.41944	1.12353	1.4397	1.43091	1.69207		1.1324	1.70387	1.65542	1.74755	1.31779
	1.63471	1.36067	1.01735	1.39552	1.62016	1.94723		0.995325	1.76719	1.33358	2.04164	1.70854
	1.8436	1.50731	0.966698	1.56639	1.59199	1.87431		1.07281	1.76762	1.3831	1.56707	1.57372
	1.51525	1.16624	0.859219	1.33928	1.38735	2.59411		1.33385	1.69825	1.47875	1.80657	1.41583
	1.43174	1.37368	1.13016	0.95967	1.22056	2.48639		1.02388	1.38324	1.33779	1.91762	1.51106
	1.47738	1.09159	0.990631	0.882497	1.57116	2.14028		1.15622	1.79259	1.54198	1.57699	1.71695
	1.76476	1.42769	0.889995	1.19767	1.54579	1.60282		1.02899	1.51257	1.94852	1.68021	1.7078
	1.78332	1.35038	1.08043	0.911988	1.30298	2.29712		1.34507	1.86337	1.30483	1.58638	1.44567
	1.48955	1.35703	0.882524	0.942011	1.35702	1.9817		1.11146	1.60556	1.52232	1.72886	1.72064
	1.57238	1.39975	1.03208	1.08367	1.32462	1.85958		1.08548	1.85483	1.86374	1.44945	1.32968
	1.5874	1.33147	1.17609	1.02757	1.13741	1.90285		1.07124	1.59133	1.57976	1.54786	1.4132
	1.88561	1.34717	1.08527	1.09211	1.08945	1.74303		1.02368	1.41538	1.63023	1.57929	1.35792
	1.68572	1.73306	0.973174	1.08572	1.15191	1.75818		1.30841	1.50039	2.14587	1.69957	1.29668
	1.61646	1.54043	1.08126	1.02472	1.02719	1.87126		1.04402	1.54966	1.61497	1.47347	1.87726
	1.57828	1.62474	1.09151	0.916843	1.16347	2.00506		1.12951	1.59844	1.7339	1.72761	1.61521
	1.53454	1.89854	0.99069	1.16102	1.10305	1.83575		1.05103	1.68556	1.68504	1.56326	1.97951
	1.54624	1.81508	0.975287	0.938496	1.01914	1.40773		1.11684	1.49812	1.73182	1.50849	1.41119
	1.35826	1.71779	0.944983	1.10762	1.05798	1.89548		1.07627	2.02391	1.7167	1.38187	1.83082
	1.82952	1.42007	1.06802	1.25103	1.19167	1.71622		1.02337	1.68345	1.55118	1.4702	1.35261
	1.71231	1.44027	1.03473	0.931332	0.956449	1.99282		0.965534	1.90946	1.68163	1.56883	1.14758
	1.83855	1.30197	0.870673	1.32582	1.17368	1.87179		1.12524	1.8531	1.78446	1.81733	1.13613
	1.57514	1.66006	0.979052	1.05901	1.05218	1.60915		1.18225	1.55292	1.85	1.58048	1.23281
	1.43619	1.32902	0.890922	1.0677	1.02252	1.71707		0.908063	1.5765	1.54143	1.66708	1.80898
[truncated: 9,754 more rows]

## Sheet: Figure 7D
Mean Cluster intensity over time
		Activin A + HOM1 cells				Activin A				NIP + HOM1 cells
Time hh:mm:ss	Mean	SD	No of cells	S.E.M.	Mean	SD	No of cells	S.E.M.	Mean	SD	No of cells	S.E.M.
00:00:00	1.73914	0.463546	99	0.0465881	1.32346	0.320627	28	0.0605928	1.36187	0.207285	35	0.0350375
00:03:00	1.76446	0.472492	99	0.0474873	1.31287	0.317768	28	0.0600525	1.30692	0.292607	35	0.0494597
00:07:00	1.81778	0.495349	99	0.0497845	1.2971	0.321595	28	0.0607757	1.31641	0.29008	35	0.0490324
00:13:00	1.91791	0.558761	99	0.0561576	1.28557	0.34333	28	0.0648833	1.29725	0.351982	35	0.0594957
00:27:00	2.05506	0.707999	99	0.0711566	1.33764	0.333413	28	0.0630092	1.33283	0.589155	35	0.0995854
